# Supplementary material for: Diosgenin restores memory function via SPARC-driven axonal growth from the hippocampus to the PFC in Alzheimer’s disease model mice
Source: Mol Psychiatry. 2023 Apr 22;28(6):2398–411. doi: 10.1038/s41380-023-02052-9 (PMC10611574; doi:10.1038/s41380-023-02052-9)
Supplement: Supplementary file 3 — Supplementary Table 2 [file 41380_2023_2052_MOESM3_ESM.xlsx]

## Sheet: Sheet1
Axon-growing Avg (log2)	Naïve Avg (log2)	Fold Change	Gene Symbol	Description
13.88	4.82	532.46	Hbb-bs; Hbb-b1	hemoglobin, beta adult s chain; hemoglobin, beta adult major chain
14.49	6.67	225.71	Lcn2	lipocalin 2
12.33	6.35	63.35	Hbb-bt; Hbb-b2	hemoglobin, beta adult t chain; hemoglobin, beta adult minor chain
9.22	3.99	37.53	Gtpbp10	GTP-binding protein 10 (putative)
10.82	6.25	23.66	Mto1	mitochondrial translation optimization 1 homolog (S. cerevisiae)
10.7	6.31	20.95	Cox6b2	cytochrome c oxidase subunit VIb polypeptide 2
8.68	4.45	18.81	Fam72a	family with sequence similarity 72, member A
8.46	4.44	16.23	Fbxo27	F-box protein 27
15.43	11.44	15.95	Sparc	secreted acidic cysteine rich glycoprotein
9.44	5.51	15.16	Csnk1g1	casein kinase 1, gamma 1
14.4	10.54	14.53	Klk6	kallikrein related-peptidase 6
11.03	7.18	14.46	Gm3417	predicted gene 3417
11.85	8.08	13.64	Mia	melanoma inhibitory activity
9.44	5.71	13.27	Cxcl13	chemokine (C-X-C motif) ligand 13
11.3	7.6	12.95	Cldn11	claudin 11
7.18	3.54	12.48	Prmt2; Mir678	protein arginine N-methyltransferase 2; microRNA 678
9.81	6.22	12.07	Cd37	CD37 antigen
9.1	5.51	12.06	Hba-a2; Hba-a1	hemoglobin alpha, adult chain 2; hemoglobin alpha, adult chain 1
9.6	6.01	12.06	Hba-a1; Hba-a2	hemoglobin alpha, adult chain 1; hemoglobin alpha, adult chain 2
11.41	7.82	12.03	Mcoln1	mucolipin 1
9.23	5.64	12.01	Sv2c	synaptic vesicle glycoprotein 2c
8.1	4.57	11.55	Rnf170	ring finger protein 170
9.75	6.3	10.96	Snx17	sorting nexin 17
9.84	6.4	10.89	Gm3448	predicted gene 3448
9.66	6.26	10.52	Slc25a10	solute carrier family 25 (mitochondrial carrier, dicarboxylate transporter), member 10
12.98	9.6	10.38	Ermard	ER membrane associated RNA degradation
8.14	4.78	10.3	Car5b	carbonic anhydrase 5b, mitochondrial
10.44	7.12	9.99	Lrguk	leucine-rich repeats and guanylate kinase domain containing
7.62	4.3	9.99	Ankfy1	ankyrin repeat and FYVE domain containing 1
11.34	8.06	9.73	Psmd10	proteasome (prosome, macropain) 26S subunit, non-ATPase, 10
9.42	6.15	9.66	Mybl1	myeloblastosis oncogene-like 1
10.08	6.81	9.66	Ncaph2	non-SMC condensin II complex, subunit H2
8.44	5.17	9.59	Ube2c	ubiquitin-conjugating enzyme E2C
10.56	7.31	9.5	Grid2	glutamate receptor, ionotropic, delta 2
9.3	6.08	9.35	Slc30a6	solute carrier family 30 (zinc transporter), member 6
9.14	5.92	9.28	Cpeb1	cytoplasmic polyadenylation element binding protein 1
10.96	7.75	9.28	Txndc12	thioredoxin domain containing 12 (endoplasmic reticulum)
7.95	4.74	9.25	Mki67	antigen identified by monoclonal antibody Ki 67
10.32	7.13	9.12	Dctd	dCMP deaminase
8.91	5.72	9.09	Pilra	paired immunoglobin-like type 2 receptor alpha
8.02	4.89	8.79	Fam13a	family with sequence similarity 13, member A
8.15	5.03	8.72	Scgn	secretagogin, EF-hand calcium binding protein
12.13	9.01	8.71	Tgm1	transglutaminase 1, K polypeptide
8.63	5.53	8.57	Tceanc	transcription elongation factor A (SII) N-terminal and central domain containing
9.42	6.32	8.54	Prkci	protein kinase C, iota
8.04	5	8.25	Cenpk	centromere protein K
8.52	5.48	8.21	Git2	G protein-coupled receptor kinase-interactor 2
9.4	6.38	8.17	Cstad	CSA-conditional, T cell activation-dependent protein
11.05	8.03	8.12	Spp1	secreted phosphoprotein 1
8.67	5.65	8.12	Gm3448; Tcte3; Gm3417	predicted gene 3448; t-complex-associated testis expressed 3; predicted gene 3417
9.48	6.48	8.02	Ptprf	protein tyrosine phosphatase, receptor type, F
8.21	5.21	8.01	Aspm	asp (abnormal spindle)-like, microcephaly associated (Drosophila)
10.69	7.69	7.99	Ifi30	interferon gamma inducible protein 30
9.73	6.78	7.71	Rnf146	ring finger protein 146
9	6.06	7.65	Tor1a	torsin family 1, member A (torsin A)
9.77	6.84	7.62	Gprasp2	G protein-coupled receptor associated sorting protein 2
13.05	10.12	7.61	Arpc1b	actin related protein 2/3 complex, subunit 1B
9.02	6.1	7.59	Snx25	sorting nexin 25
9.2	6.3	7.5	Drd1	dopamine receptor D1
12.71	9.8	7.49	Gm3435	predicted gene 3435
13.7	10.8	7.47	Cxcl16	chemokine (C-X-C motif) ligand 16
9.09	6.19	7.46	Gjb6	gap junction protein, beta 6
8.18	5.3	7.37	Ifi27	interferon, alpha-inducible protein 27
10	7.13	7.32	Stard3nl	STARD3 N-terminal like
11.95	9.08	7.32	Sv2a	synaptic vesicle glycoprotein 2 a
8.4	5.54	7.24	Arv1	ARV1 homolog (yeast)
8.73	5.88	7.24	Olfml3	olfactomedin-like 3
11.78	8.93	7.23	Fam183b	family with sequence similarity 183, member B
9.6	6.75	7.19	Daglb	diacylglycerol lipase, beta
8.36	5.51	7.19	Ampd3	adenosine monophosphate deaminase 3
8.98	6.14	7.15	Clec12a	C-type lectin domain family 12, member a
9.32	6.49	7.13	Mageh1	melanoma antigen, family H, 1
7.95	5.13	7.08	Hsd3b3	hydroxy-delta-5-steroid dehydrogenase, 3 beta- and steroid delta-isomerase 3
8.22	5.4	7.05	Il2rg	interleukin 2 receptor, gamma chain
7.54	4.74	6.98	Timp1	tissue inhibitor of metalloproteinase 1
10.39	7.62	6.8	Plgrkt	plasminogen receptor, C-terminal lysine transmembrane protein
14.9	12.14	6.78	Lgals1	lectin, galactose binding, soluble 1
11.37	8.61	6.77	Bst2	bone marrow stromal cell antigen 2
7.22	4.46	6.77	Mpp2	membrane protein, palmitoylated 2 (MAGUK p55 subfamily member 2)
11.9	9.14	6.77	Stxbp6	syntaxin binding protein 6 (amisyn)
9.6	6.86	6.69	LOC100862134	PREDICTED: uncharacterized LOC100862134 (LOC100862134), miscRNA.
8.15	5.42	6.65	Pparg	peroxisome proliferator activated receptor gamma
14.77	12.05	6.59	9030025P20Rik	RIKEN cDNA 9030025P20 gene
7.26	4.54	6.59	Rab8a	RAB8A, member RAS oncogene family
9.94	7.23	6.57	Ric1	RAB6A GEF complex partner 1
13.15	10.45	6.52	Pmp22	peripheral myelin protein 22
7.34	4.64	6.52	Tmod4	tropomodulin 4
7.52	4.81	6.51	Ms4a6b	membrane-spanning 4-domains, subfamily A, member 6B
7.28	4.59	6.47	Insl5	insulin-like 5
7.01	4.32	6.46	Pigb	phosphatidylinositol glycan anchor biosynthesis, class B
8.81	6.16	6.26	C4a	complement component 4A (Rodgers blood group)
9.56	6.92	6.24	Ctsc	cathepsin C
11.1	8.46	6.23	Mrpl27	mitochondrial ribosomal protein L27
7.94	5.31	6.16	Gtf2ird2	GTF2I repeat domain containing 2
10.67	8.05	6.14	Mlh1	mutL homolog 1 (E. coli)
9.88	7.27	6.11	Zfp521	zinc finger protein 521
8.99	6.38	6.1	Creld2	cysteine-rich with EGF-like domains 2
10.59	7.98	6.09	C3	complement component 3
11.26	8.66	6.08	Med7	mediator complex subunit 7
7.48	4.87	6.08	Dusp10	dual specificity phosphatase 10
7.54	4.94	6.06	Aldh1l2	aldehyde dehydrogenase 1 family, member L2
10.36	7.77	6.02	Peli1	pellino 1
6.93	4.35	5.98	BC051142	cDNA sequence BC051142
8.76	6.2	5.93	Otub2	OTU domain, ubiquitin aldehyde binding 2
11.68	9.11	5.91	Sdhb	succinate dehydrogenase complex, subunit B, iron sulfur (Ip)
11.53	8.97	5.9	Ntng1	netrin G1
8.26	5.7	5.89	Sh3bp2	SH3-domain binding protein 2
7.57	5.02	5.87	Stoml2	stomatin (Epb7.2)-like 2
10.48	7.93	5.86	Stat3	signal transducer and activator of transcription 3
6.61	4.06	5.85	Pifo	primary cilia formation
10.6	8.08	5.76	Sycp1	synaptonemal complex protein 1
8.16	5.64	5.74	Myl2	myosin, light polypeptide 2, regulatory, cardiac, slow
12.36	9.84	5.72	Polr2e	polymerase (RNA) II (DNA directed) polypeptide E
12.26	9.74	5.71	Ccnc	cyclin C
9.8	7.3	5.67	Klhl6	kelch-like 6
7.95	5.45	5.63	Olfr15	olfactory receptor 15
11.13	8.65	5.57	Plekha1	pleckstrin homology domain containing, family A (phosphoinositide binding specific) member 1
7.59	5.12	5.5	Calb2	calbindin 2
8.98	6.52	5.48	Ccdc22	coiled-coil domain containing 22
7.08	4.62	5.48	Dnase1l1	deoxyribonuclease 1-like 1
9.02	6.57	5.46	A730008H23Rik; Hjurp; 6430706D22Rik	RIKEN cDNA A730008H23 gene; Holliday junction recognition protein; RIKEN cDNA 6430706D22 gene
10.16	7.71	5.46	Gpr137b	G protein-coupled receptor 137B
8.02	5.57	5.44	Rbm6	RNA binding motif protein 6
12.46	10.02	5.42	Susd4	sushi domain containing 4
8.66	6.23	5.41	Trim59	tripartite motif-containing 59
6.76	4.32	5.4	Slc7a7	solute carrier family 7 (cationic amino acid transporter, y+ system), member 7
9.97	7.54	5.39	Tm2d3	TM2 domain containing 3
7.43	5	5.38	Bub1	budding uninhibited by benzimidazoles 1 homolog (S. cerevisiae)
11.28	8.86	5.37	Zfand2a	zinc finger, AN1-type domain 2A
13.36	10.94	5.36	0610009B22Rik	RIKEN cDNA 0610009B22 gene
8.9	6.48	5.34	Zfp182	zinc finger protein 182
10.94	8.54	5.28	Rab33b	RAB33B, member RAS oncogene family
8.91	6.51	5.27	Eif2b5	eukaryotic translation initiation factor 2B, subunit 5 epsilon
6.95	4.55	5.26	Grp; Rax	gastrin releasing peptide; retina and anterior neural fold homeobox
10.22	7.83	5.22	Kat2b	K(lysine) acetyltransferase 2B
7.94	5.56	5.21	Atad2	ATPase family, AAA domain containing 2
12.21	9.83	5.21	Psma1	proteasome (prosome, macropain) subunit, alpha type 1
8.34	5.96	5.18	Zbtb33	zinc finger and BTB domain containing 33
6.67	4.3	5.18	Angptl1	angiopoietin-like 1
11.09	8.72	5.17	Pbk	PDZ binding kinase
8.58	6.21	5.16	Mapk1	mitogen-activated protein kinase 1
7.18	4.81	5.16	Gm9912	predicted gene 9912
10.14	7.77	5.15	Tnfaip6	tumor necrosis factor alpha induced protein 6
6.37	4.01	5.14	Ube2s	ubiquitin-conjugating enzyme E2S
13.08	10.72	5.14	Fcgr3	Fc receptor, IgG, low affinity III
8.3	5.95	5.12	Rint1	RAD50 interactor 1
10.8	8.44	5.12	Nipsnap3b	nipsnap homolog 3B (C. elegans)
8.25	5.9	5.12	Tmem138	transmembrane protein 138
10.96	8.61	5.11	Gng8	guanine nucleotide binding protein (G protein), gamma 8
10.39	8.03	5.11	Nudt22	nudix (nucleoside diphosphate linked moiety X)-type motif 22
11.77	9.42	5.09	Pycard	PYD and CARD domain containing
10.52	8.18	5.05	Stk19	serine/threonine kinase 19
15.33	13	5.04	Cd9	CD9 antigen
9.3	6.97	5.03	Foxn2	forkhead box N2
7.78	5.45	5.02	Alg14	asparagine-linked glycosylation 14
10.32	7.99	5.01	Cybb	cytochrome b-245, beta polypeptide
8.05	5.73	5.01	Actr1b	ARP1 actin-related protein 1B, centractin beta
11.57	9.24	5.01	D11Wsu47e	DNA segment, Chr 11, Wayne State University 47, expressed
8.76	6.44	5.01	Prim1	DNA primase, p49 subunit
10.18	7.86	4.99	Rfx4	regulatory factor X, 4 (influences HLA class II expression)
7.7	5.39	4.96	Rfc2	replication factor C (activator 1) 2
9.06	6.75	4.95	Dclre1c	DNA cross-link repair 1C, PSO2 homolog (S. cerevisiae)
9.56	7.25	4.95	Plek	pleckstrin
9.03	6.73	4.92	Txnrd1	thioredoxin reductase 1
10.36	8.07	4.9	Iqcg	IQ motif containing G
7.62	5.32	4.9	Wrnip1	Werner helicase interacting protein 1
9.02	6.73	4.88	Ly96	lymphocyte antigen 96
11.1	8.82	4.85	Hadh	hydroxyacyl-Coenzyme A dehydrogenase
6.86	4.58	4.85	Arpc1a	actin related protein 2/3 complex, subunit 1A
10.09	7.82	4.83	Ppdpf	pancreatic progenitor cell differentiation and proliferation factor homolog (zebrafish)RIKEN cDNA 2700038C09 gene
8.4	6.13	4.81	Rab2b	RAB2B, member RAS oncogene family
8.29	6.03	4.8	Anxa4	annexin A4
6.87	4.61	4.8	Kif15	kinesin family member 15
8.62	6.37	4.76	Gm17655; Zfp932	predicted gene, 17655 [Source:MGI Symbol;Acc:MGI:4937289]; zinc finger protein 932 (Zfp932), mRNA.
7.43	5.17	4.76	Zgrf1	zinc finger, GRF-type containing 1
7.98	5.73	4.75	Calu	calumenin
7.86	5.61	4.75	Borcs8	BLOC-1 related complex subunit 8
10.07	7.82	4.75	Pcsk6	proprotein convertase subtilisin/kexin type 6
10.17	7.92	4.74	9030624J02Rik	RIKEN cDNA 9030624J02 gene
7.71	5.46	4.74	G6pc3	glucose 6 phosphatase, catalytic, 3
8.42	6.18	4.74	C130026L21Rik	RIKEN cDNA C130026L21 gene
9.29	7.05	4.74	Gsr	glutathione reductase
8.69	6.45	4.72	Rbm4	RNA binding motif protein 4
9.31	7.08	4.72	Rbm4	RNA binding motif protein 4
5.74	3.5	4.72	Fbxw5	F-box and WD-40 domain protein 5
11	8.76	4.71	Ctsh	cathepsin H
8.6	6.37	4.68	Psmf1	proteasome (prosome, macropain) inhibitor subunit 1
8.66	6.44	4.67	Npr2	natriuretic peptide receptor 2
10.58	8.35	4.67	Rtn4ip1	reticulon 4 interacting protein 1
8.36	6.14	4.67	Mmachc	methylmalonic aciduria cblC type, with homocystinuria
8.52	6.3	4.66	Baz1a	bromodomain adjacent to zinc finger domain 1A
10.87	8.65	4.66	Acvr1c	activin A receptor, type IC
7.23	5.01	4.66	Sec22a	SEC22 homolog A, vesicle trafficking protein
6.68	4.46	4.66	Hist1h2bb	histone cluster 1, H2bb
5.4	3.18	4.64	Ahcyl2	S-adenosylhomocysteine hydrolase-like 2
6.68	4.47	4.64	Umps	uridine monophosphate synthetase
9.01	6.8	4.63	1700086L19Rik	RIKEN cDNA 1700086L19 gene
8.1	5.9	4.61	Zfp811	zinc finger protein 811
9.43	7.22	4.61	Mrpl13	mitochondrial ribosomal protein L13
9.8	7.6	4.59	S100a16	S100 calcium binding protein A16
12.19	10	4.58	Gdpd1	glycerophosphodiester phosphodiesterase domain containing 1
6.57	4.38	4.57	Fbxw9	F-box and WD-40 domain protein 9
7.96	5.77	4.57	Lyplal1	lysophospholipase-like 1
8.83	6.65	4.54	C1qb	complement component 1, q subcomponent, beta polypeptide
6.28	4.11	4.5	Stk4	serine/threonine kinase 4
13.09	10.92	4.5	Idh2	isocitrate dehydrogenase 2 (NADP+), mitochondrial
13.12	10.96	4.47	Ccnd1; Mir3962	cyclin D1; microRNA 3962
13.21	11.05	4.46	Nupr1	nuclear protein transcription regulator 1
10.68	8.54	4.43	Hscb	HscB iron-sulfur cluster co-chaperone homolog (E. coli)
9.09	6.94	4.43	Bivm	basic, immunoglobulin-like variable motif containing
7.48	5.33	4.42	Ankrd55	ankyrin repeat domain 55
9.23	7.09	4.41	Znfx1	zinc finger, NFX1-type containing 1
7.37	5.23	4.4	Ttc13	tetratricopeptide repeat domain 13
8.27	6.13	4.4	Spag7	sperm associated antigen 7
6.36	4.23	4.38	Zfp382	zinc finger protein 382
7.72	5.59	4.38	Parg	poly (ADP-ribose) glycohydrolase
9.2	7.08	4.37	Gm17482	predicted gene, 17482 [Source:MGI Symbol;Acc:MGI:4937116]
7.75	5.62	4.37	Ric3	resistance to inhibitors of cholinesterase 3 homolog (C. elegans)
7.67	5.55	4.35	Steap1	six transmembrane epithelial antigen of the prostate 1
12.58	10.46	4.34	Hsd17b10	hydroxysteroid (17-beta) dehydrogenase 10
8.34	6.23	4.32	Btk	Bruton agammaglobulinemia tyrosine kinase
12.36	10.25	4.32	Cyb5r3	cytochrome b5 reductase 3
12.39	10.28	4.32	Serpina3n	serine (or cysteine) peptidase inhibitor, clade A, member 3N
9.38	7.27	4.32	Ctrl	chymotrypsin-like
7.42	5.32	4.3	Cenpi	centromere protein I
8.94	6.84	4.28	D7Ertd443e	DNA segment, Chr 7, ERATO Doi 443, expressed
6.97	4.87	4.27	Hist1h2be; Hist1h1e	histone cluster 1, H2be; histone cluster 1, H1e
6.87	4.77	4.27	Cenpt	centromere protein T
12.62	10.53	4.26	Fam214a	family with sequence similarity 214, member A
8.09	6	4.26	Olfr114	olfactory receptor 114
9.37	7.28	4.24	Ccdc142; Mrpl53	coiled-coil domain containing 142; mitochondrial ribosomal protein L53
8.08	6	4.24	Tmem173	transmembrane protein 173
6.77	4.69	4.24	Rbl1	retinoblastoma-like 1 (p107)
8.28	6.2	4.23	Glipr1	GLI pathogenesis-related 1 (glioma)
7.8	5.72	4.23	1110059E24Rik	RIKEN cDNA 1110059E24 gene
8.1	6.02	4.22	Car8	carbonic anhydrase 8
7.31	5.24	4.21	Hmmr	hyaluronan mediated motility receptor (RHAMM)
12.41	10.34	4.21	Rps9	ribosomal protein S9
8.47	6.41	4.19	Slc7a3	solute carrier family 7 (cationic amino acid transporter, y+ system), member 3
8.08	6.02	4.18	Plpp4	phospholipid phosphatase 4
11.67	9.62	4.15	Tmem141	transmembrane protein 141
8.21	6.15	4.15	Cenpj	centromere protein J
7.8	5.75	4.14	Caml	calcium modulating ligand
8.23	6.18	4.14	Prc1	protein regulator of cytokinesis 1
11.09	9.04	4.13	Ppox	protoporphyrinogen oxidase
8.35	6.31	4.12	Xdh	xanthine dehydrogenase
10.26	8.21	4.12	Jagn1	jagunal homolog 1 (Drosophila)
12.56	10.52	4.12	Psme2	proteasome (prosome, macropain) activator subunit 2 (PA28 beta)
8.12	6.09	4.1	Tspan4	tetraspanin 4
8.74	6.71	4.09	Hcar2	hydroxycarboxylic acid receptor 2
8	5.97	4.09	Osgin2	oxidative stress induced growth inhibitor family member 2
6.95	4.92	4.07	Ube2l6	ubiquitin-conjugating enzyme E2L 6
8.94	6.92	4.06	1110012L19Rik	RIKEN cDNA 1110012L19 gene
10.67	8.65	4.05	Mrgpre	MAS-related GPR, member E
7.65	5.63	4.05	Shq1	SHQ1 homolog (S. cerevisiae)
9.26	7.25	4.04	Depdc7	DEP domain containing 7
7.11	5.1	4.03	Nasp	nuclear autoantigenic sperm protein (histone-binding)
12.47	10.45	4.03	Ms4a7	membrane-spanning 4-domains, subfamily A, member 7
8.73	6.72	4.03	Rab29	RAB29, member RAS oncogene family
7.43	5.42	4.02	Nek5	NIMA (never in mitosis gene a)-related expressed kinase 5
10.26	8.26	4.02	Mapre3	microtubule-associated protein, RP/EB family, member 3
8.77	6.77	4.01	Drg2	developmentally regulated GTP binding protein 2
7.01	5.01	4.01	Pdcd11	programmed cell death 11
8.88	6.88	4.01	N4bp2	NEDD4 binding protein 2
11.09	9.1	3.99	Nt5dc3	5-nucleotidase domain containing 3; 5'-nucleotidase domain containing 3
6.29	4.29	3.99	4932438H23Rik	RIKEN cDNA 4932438H23 gene
13.23	11.23	3.99	Aif1	allograft inflammatory factor 1
13.32	11.33	3.98	Ppp1r14a	protein phosphatase 1, regulatory (inhibitor) subunit 14A
9.12	7.13	3.98	Fbxw4	F-box and WD-40 domain protein 4
8.88	6.9	3.96	Ube2j2; Gm5801	ubiquitin-conjugating enzyme E2J 2; ubiquitin-conjugating enzyme E2, J2 homolog pseudogene
7.16	5.17	3.96	Lrrc59	leucine rich repeat containing 59
7.85	5.87	3.95	Nmrk1	nicotinamide riboside kinase 1
7.04	5.06	3.94	Vav2	vav 2 oncogene
9.65	7.67	3.93	Trnt1	tRNA nucleotidyl transferase, CCA-adding, 1
10.89	8.91	3.93	2410015M20Rik	RIKEN cDNA 2410015M20 gene
9.67	7.7	3.92	Meig1	meiosis expressed gene 1
7.58	5.62	3.91	Ipo13	importin 13
7.51	5.54	3.91	Lsm2	LSM2 homolog, U6 small nuclear RNA associated (S. cerevisiae)
8.16	6.19	3.91	Lect1	leukocyte cell derived chemotaxin 1
10.2	8.23	3.9	Znrd1as	Znrd1 antisense
13.46	11.5	3.89	Nutf2; Nutf2-ps1	nuclear transport factor 2; nuclear transport factor 2, pseudogene 1
9.76	7.8	3.89	St7l	suppression of tumorigenicity 7-like
6.7	4.74	3.89	Frmpd3	FERM and PDZ domain containing 3
9.33	7.37	3.89	Tmem19	transmembrane protein 19
8.48	6.53	3.87	P2ry13	purinergic receptor P2Y, G-protein coupled 13
6.74	4.79	3.87	Mis18bp1	MIS18 binding protein 1
10.03	8.07	3.87	Inpp5k	inositol polyphosphate 5-phosphatase K
7.52	5.56	3.87	Gstz1	glutathione transferase zeta 1 (maleylacetoacetate isomerase)
7.79	5.83	3.87	Ssna1	Sjogrens syndrome nuclear autoantigen 1; Sjogren's syndrome nuclear autoantigen 1
13.7	11.76	3.86	Atp1b2	ATPase, Na+/K+ transporting, beta 2 polypeptide
8.47	6.53	3.82	Nup160	nucleoporin 160
8.95	7.02	3.82	Bzw2	basic leucine zipper and W2 domains 2
5.24	3.31	3.82	Strada	STE20-related kinase adaptor alpha
11.23	9.3	3.8	Ralgds	ral guanine nucleotide dissociation stimulator
6.23	4.31	3.79	Ucma	upper zone of growth plate and cartilage matrix associated
12.01	10.09	3.79	Sulf2	sulfatase 2
10.3	8.37	3.79	Gm17615	predicted gene, 17615 [Source:MGI Symbol;Acc:MGI:4937249]
8.99	7.07	3.78	Arhgef10	Rho guanine nucleotide exchange factor (GEF) 10
10.36	8.44	3.78	Atp6v0e	ATPase, H+ transporting, lysosomal V0 subunit E
11.2	9.29	3.77	Gm17364	predicted gene, 17364 [Source:MGI Symbol;Acc:MGI:4936998]
13.42	11.52	3.76	Ssbp3	single-stranded DNA binding protein 3
9.6	7.69	3.76	Ifi204	interferon activated gene 204
11.19	9.28	3.76	Proser1	proline and serine rich 1
7.08	5.17	3.76	Galnt6	UDP-N-acetyl-alpha-D-galactosamine:polypeptide N-acetylgalactosaminyltransferase 6
9.05	7.14	3.75	D17H6S56E-5	DNA segment, Chr 17, human D6S56E 5
8.28	6.38	3.75	Jam2	junction adhesion molecule 2
7.63	5.72	3.75	Scpep1	serine carboxypeptidase 1
8.49	6.59	3.74	Tifa	TRAF-interacting protein with forkhead-associated domain
6.32	4.42	3.74	Dpp3	dipeptidylpeptidase 3
9.48	7.58	3.74	Magi2	membrane associated guanylate kinase, WW and PDZ domain containing 2
10.1	8.19	3.74	4930430F08Rik	RIKEN cDNA 4930430F08 gene
8.7	6.79	3.74	Tfb1m	transcription factor B1, mitochondrial
9.84	7.94	3.73	Itgb8	integrin beta 8
6.57	4.67	3.73	Stx8	syntaxin 8
7.96	6.06	3.72	Gpr83	G protein-coupled receptor 83
9.16	7.27	3.72	Ndst1	N-deacetylase/N-sulfotransferase (heparan glucosaminyl) 1
6.08	4.18	3.72	Rgsl1	regulator of G-protein signaling like 1
8.66	6.76	3.72	Ralgps1	Ral GEF with PH domain and SH3 binding motif 1
7.16	5.27	3.72	Pigl	phosphatidylinositol glycan anchor biosynthesis, class L
11.72	9.82	3.72	Dnajc7	DnaJ (Hsp40) homolog, subfamily C, member 7
7.51	5.62	3.71	Stard7	START domain containing 7
8.43	6.54	3.71	Fam98a	family with sequence similarity 98, member A
7.25	5.37	3.7	Atf1	activating transcription factor 1
9.51	7.63	3.7	Defb30	defensin beta 30
8.32	6.43	3.7	Epb41l5	erythrocyte membrane protein band 4.1 like 5
7.97	6.08	3.7	Zfp389	zinc finger protein 389
8.06	6.18	3.69	Elmo2	engulfment and cell motility 2
11.65	9.77	3.69	Rbm27	RNA binding motif protein 27
9.73	7.84	3.69	Nav2	neuron navigator 2
6.53	4.64	3.69	Zfp954	zinc finger protein 954
10.23	8.36	3.68	Pop4	processing of precursor 4, ribonuclease P/MRP family, (S. cerevisiae)
7.39	5.51	3.68	Gm12942; Zmym6	predicted gene 12942; zinc finger, MYM-type 6
10.3	8.41	3.68	Faim	Fas apoptotic inhibitory molecule
9.35	7.47	3.67	Cd44	CD44 antigen
10.63	8.75	3.67	Dhrs3	dehydrogenase/reductase (SDR family) member 3
5.46	3.59	3.66	Ttc5	tetratricopeptide repeat domain 5
9.22	7.35	3.66	Psmg2	proteasome (prosome, macropain) assembly chaperone 2
10.82	8.95	3.65	S100a1	S100 calcium binding protein A1
8.93	7.07	3.64	Bhlhb9	basic helix-loop-helix domain containing, class B9
8.9	7.03	3.64	Tyw5	tRNA-yW synthesizing protein 5
7.84	5.97	3.64	Lrrc9	leucine rich repeat containing 9
9.29	7.42	3.64	Chkb	choline kinase beta
7.84	5.97	3.64	Adam1b	a disintegrin and metallopeptidase domain 1b
10.73	8.87	3.63	Vps16	vacuolar protein sorting 16 (yeast)
5.62	3.76	3.63	Cited1	Cbp/p300-interacting transactivator with Glu/Asp-rich carboxy-terminal domain 1
9.9	8.04	3.63	Alkbh6	alkB, alkylation repair homolog 6 (E. coli)
10.65	8.79	3.62	Neo1	neogenin
9.08	7.22	3.62	Kdelr2	KDEL (Lys-Asp-Glu-Leu) endoplasmic reticulum protein retention receptor 2
10.3	8.45	3.6	Casp1	caspase 1
9.35	7.5	3.6	Yif1b	Yip1 interacting factor homolog B (S. cerevisiae)
9.28	7.44	3.59	Aldh3a2	aldehyde dehydrogenase family 3, subfamily A2
16.21	14.36	3.59	Grn	granulin
8.97	7.12	3.59	Nfkbiz	nuclear factor of kappa light polypeptide gene enhancer in B cells inhibitor, zeta
7.98	6.13	3.59	Sntb2	syntrophin, basic 2
8.77	6.93	3.58	Raly; a	hnRNP-associated with lethal yellow; nonagouti
12.07	10.22	3.58	1700019D03Rik	RIKEN cDNA 1700019D03 gene
6.74	4.9	3.58	Ifi202b; Ifi205	interferon activated gene 202B; interferon activated gene 205
7.64	5.8	3.57	Cntnap1	contactin associated protein-like 1
7.22	5.39	3.57	Ift80	intraflagellar transport 80
7.69	5.85	3.57	Prps2	phosphoribosyl pyrophosphate synthetase 2
8.25	6.42	3.56	Zmat5	zinc finger, matrin type 5
12.23	10.4	3.56	Oaz1; Oaz1-ps; Mir1982	ornithine decarboxylase antizyme 1; ornithine decarboxylase antizyme 1, pseudogene; microRNA 1982
8.64	6.81	3.56	Zfp953	zinc finger protein 953
7.32	5.49	3.55	Oip5	Opa interacting protein 5
12.17	10.34	3.55	Fam96a	family with sequence similarity 96, member A
9.49	7.67	3.55	Cyth4	cytohesin 4
12.41	10.58	3.55	Mid1	midline 1
12.41	10.58	3.55	Mid1	midline 1
10.59	8.76	3.55	Cd84	CD84 antigen
8.69	6.86	3.55	Rpa3	replication protein A3
5.93	4.1	3.54	Pln	phospholamban
8.32	6.49	3.54	Cks2	CDC28 protein kinase regulatory subunit 2
9.32	7.5	3.53	Zfp72	zinc finger protein 72
7.4	5.58	3.52	Fam131a	family with sequence similarity 131, member A
11.49	9.67	3.52	Igfbp2	insulin-like growth factor binding protein 2
5.4	3.59	3.52	Olfr1368	olfactory receptor 1368
9.79	7.97	3.52	Nup54	nucleoporin 54
12.04	10.23	3.51	Rfk	riboflavin kinase
6.63	4.82	3.51	Ptgs1	prostaglandin-endoperoxide synthase 1
11.93	10.13	3.5	Rpl12; Snora65	ribosomal protein L12; small nucleolar RNA, H/ACA box 65
8.79	6.98	3.5	Hint2	histidine triad nucleotide binding protein 2
12.77	10.97	3.49	Ift27	intraflagellar transport 27
10.03	8.23	3.49	Tmem176a	transmembrane protein 176A
11.11	9.31	3.49	Fastk	Fas-activated serine/threonine kinase
6.97	5.17	3.49	Phlda3	pleckstrin homology-like domain, family A, member 3
8.83	7.03	3.49	Fam234a	family with sequence similarity 234, member A
11.55	9.75	3.49	Tdg; Gm9855	thymine DNA glycosylase; thymine DNA glycosylase pseudogene
11.27	9.48	3.48	Sdccag3	serologically defined colon cancer antigen 3
10.14	8.34	3.48	Zfp133-ps; Gm38402	zinc finger protein 133, pseudogene; zinc finger protein pseudogene
10.04	8.24	3.48	Hist1h4h	histone cluster 1, H4h
8.2	6.39	3.48	Mrps10	mitochondrial ribosomal protein S10
6.87	5.08	3.47	Plin2	perilipin 2
8.05	6.26	3.47	Exosc8	exosome component 8
7.81	6.01	3.47	Trim13	tripartite motif-containing 13
11.64	9.86	3.46	Il33	interleukin 33
7.4	5.62	3.46	Pop1	processing of precursor 1, ribonuclease P/MRP family, (S. cerevisiae)
6.77	4.98	3.45	Anapc7	anaphase promoting complex subunit 7
11.02	9.24	3.45	Tmcc1	transmembrane and coiled coil domains 1
14.78	12.99	3.45	Stip1	stress-induced phosphoprotein 1
10.36	8.57	3.45	Hist2h4	histone cluster 2, H4
8.46	6.68	3.44	Zfp963; Zfp866	zinc finger protein 963; zinc finger protein 866
11.34	9.56	3.44	Syap1	synapse associated protein 1
7.68	5.9	3.44	Spef2	sperm flagellar 2
10.68	8.89	3.44	Plrg1	pleiotropic regulator 1, PRL1 homolog (Arabidopsis)
5.97	4.19	3.43	Rab32	RAB32, member RAS oncogene family
9.74	7.97	3.42	Acp6	acid phosphatase 6, lysophosphatidic
8.13	6.36	3.42	Polr3g	polymerase (RNA) III (DNA directed) polypeptide G
6.79	5.01	3.42	Sprr1a	small proline-rich protein 1A
7.71	5.94	3.41	A530088E08Rik	RIKEN cDNA A530088E08 gene
6.56	4.79	3.41	Cgnl1	cingulin-like 1
6.3	4.53	3.41	Cndp2	CNDP dipeptidase 2 (metallopeptidase M20 family)
8.91	7.15	3.4	Tpi1	triosephosphate isomerase 1
9.33	7.56	3.4	Vav1	vav 1 oncogene
11.5	9.74	3.4	Fgf12	fibroblast growth factor 12
6.7	4.94	3.39	Prelid2	PRELI domain containing 2
8.07	6.31	3.39	Maea	macrophage erythroblast attacher
8.28	6.52	3.39	AU021063	expressed sequence AU021063
10.34	8.58	3.39	Aven	apoptosis, caspase activation inhibitor
9.2	7.45	3.38	Ireb2	iron responsive element binding protein 2
13.82	12.06	3.38	Rabac1	Rab acceptor 1 (prenylated)
10.74	8.99	3.37	Pcdh8	protocadherin 8
6.21	4.46	3.37	Adamts17	a disintegrin-like and metallopeptidase (reprolysin type) with thrombospondin type 1 motif, 17
12.05	10.31	3.36	Alas1	aminolevulinic acid synthase 1
6.33	4.59	3.36	Sh3gl3	SH3-domain GRB2-like 3
7.18	5.43	3.36	Uckl1	uridine-cytidine kinase 1-like 1
6.65	4.9	3.36	Fap	fibroblast activation protein
7.09	5.35	3.35	Sstr2	somatostatin receptor 2
11.98	10.24	3.34	Gins4	GINS complex subunit 4 (Sld5 homolog)
10.91	9.17	3.34	Ino80d	INO80 complex subunit D
7.74	6	3.34	Cers2	ceramide synthase 2
12.62	10.88	3.34	Nop56; Snord57	NOP56 ribonucleoprotein; small nucleolar RNA, C/D box 57
5.2	3.46	3.33	Grtp1	GH regulated TBC protein 1
9.37	7.64	3.33	Cfp	complement factor properdin
9.53	7.79	3.33	Gm11084	predicted gene 11084 [Source:MGI Symbol;Acc:MGI:3779315]
12.08	10.35	3.32	Slc25a5	solute carrier family 25 (mitochondrial carrier, adenine nucleotide translocator), member 5
9.72	7.99	3.32	Surf2	surfeit gene 2
9.23	7.51	3.3	Fcer1g	Fc receptor, IgE, high affinity I, gamma polypeptide
10.24	8.52	3.3	Tmx3	thioredoxin-related transmembrane protein 3
9.61	7.89	3.3	Mcmbp	MCM (minichromosome maintenance deficient) binding protein
8.35	6.62	3.3	Hspa4l	heat shock protein 4 like
11.35	9.63	3.3	Ap2s1	adaptor-related protein complex 2, sigma 1 subunit
7.6	5.88	3.29	Glrx	glutaredoxin
10.44	8.72	3.28	Thrap3	thyroid hormone receptor associated protein 3
6.15	4.45	3.27	Hist2h2bb	histone cluster 2, H2bb
7	5.29	3.27	Fgfr4	fibroblast growth factor receptor 4
7.13	5.42	3.27	Acer2	alkaline ceramidase 2
8.79	7.08	3.27	Rps6ka1	ribosomal protein S6 kinase polypeptide 1
11.41	9.7	3.27	Ddi2; Rsc1a1	DNA-damage inducible protein 2; regulatory solute carrier protein, family 1, member 1
11.57	9.86	3.26	Tmem39a	transmembrane protein 39a
14.91	13.21	3.25	Dbndd2	dysbindin (dystrobrevin binding protein 1) domain containing 2
11.49	9.79	3.25	Ccdc191	coiled-coil domain containing 191
8.33	6.64	3.24	Shmt1	serine hydroxymethyltransferase 1 (soluble)
6.64	4.95	3.24	Mtmr1	myotubularin related protein 1
6.02	4.33	3.24	Pkd2l2	polycystic kidney disease 2-like 2
10.33	8.63	3.24	Anp32a	acidic (leucine-rich) nuclear phosphoprotein 32 family, member A
6.22	4.52	3.24	Hrh2	histamine receptor H2
11.73	10.03	3.24	Cdc42se2	CDC42 small effector 2
13.42	11.73	3.23	Mir692-3; Ftl1; Ftl2-ps	microRNA 692-3; ferritin light polypeptide 1; ferritin light polypeptide 2, pseudogene
6.59	4.89	3.23	Fcgr4	Fc receptor, IgG, low affinity IV
5.65	3.96	3.23	Gm4925	predicted gene 4925
8.82	7.14	3.21	Ccl4	chemokine (C-C motif) ligand 4
10.37	8.68	3.21	Samd8	sterile alpha motif domain containing 8
12.11	10.42	3.21	Add3	adducin 3 (gamma)
14.24	12.55	3.21	Plekhb1	pleckstrin homology domain containing, family B (evectins) member 1
9.56	7.88	3.2	Gpld1	glycosylphosphatidylinositol specific phospholipase D1
10.44	8.76	3.19	B3gnt2	UDP-GlcNAc:betaGal beta-1,3-N-acetylglucosaminyltransferase 2
6.56	4.89	3.19	Gm11627	predicted gene 11627
12.78	11.11	3.19	Tlk2	tousled-like kinase 2 (Arabidopsis)
4.97	3.29	3.19	Cfap126	cilia and flagella associated protein 126
9	7.32	3.19	Gm11837	predicted gene 11837
8.15	6.48	3.19	Oplah	5-oxoprolinase (ATP-hydrolysing)
6.37	4.69	3.19	Zfp593	zinc finger protein 593
9.64	7.98	3.18	Tnr	tenascin R
7.7	6.03	3.18	Kcne1l	potassium voltage-gated channel, Isk-related family, member 1-like, pseudogene
8.39	6.72	3.18	Chrdl1	chordin-like 1
9.23	7.56	3.18	Tmbim1	transmembrane BAX inhibitor motif containing 1
8.02	6.36	3.17	Rps26	ribosomal protein S26
12.76	11.1	3.17	Hdac5; Mir8101	histone deacetylase 5; microRNA 8101
10.06	8.4	3.17	Fyb	FYN binding protein
9.67	8.02	3.16	Rsph4a	radial spoke head 4 homolog A (Chlamydomonas)
14.2	12.54	3.16	Ftl1	ferritin light polypeptide 1
11.06	9.4	3.16	Bcat1	branched chain aminotransferase 1, cytosolic
8.48	6.83	3.15	Tmem198b	transmembrane protein 198b
10.54	8.88	3.15	Hacd4	3-hydroxyacyl-CoA dehydratase 4
6.43	4.77	3.15	C1ql2	complement component 1, q subcomponent-like 2
5.79	4.14	3.15	Rad51	RAD51 homolog
9.29	7.63	3.15	Ncf4	neutrophil cytosolic factor 4
10.09	8.44	3.14	Cd48	CD48 antigen
7.67	6.02	3.14	Ms4a6c	membrane-spanning 4-domains, subfamily A, member 6C
10.35	8.7	3.14	Tmem212	transmembrane protein 212
6.65	5	3.14	Gal	galanin
8.72	7.07	3.13	Itga9	integrin alpha 9
11.22	9.57	3.13	Hdac3	histone deacetylase 3
5.68	4.04	3.13	Fktn	fukutin
10.19	8.54	3.13	Myh10	myosin, heavy polypeptide 10, non-muscle
8.84	7.2	3.13	Irf3	interferon regulatory factor 3
6.88	5.24	3.12	Gm7173	predicted gene 7173
5.62	3.98	3.12	Fam131b	family with sequence similarity 131, member B
8.31	6.66	3.12	Mndal	myeloid nuclear differentiation antigen like
7.28	5.64	3.12	Tmem120b	transmembrane protein 120B
6.52	4.87	3.12	Dars2	aspartyl-tRNA synthetase 2 (mitochondrial)
8.24	6.6	3.11	Fcgr2b	Fc receptor, IgG, low affinity IIb
9.96	8.32	3.11	Prorsd1	prolyl-tRNA synthetase domain containing 1
10.33	8.7	3.1	Dph6	diphthamine biosynthesis 6
9.69	8.06	3.1	Nhsl1	NHS-like 1
8.52	6.89	3.1	Slamf9	SLAM family member 9
8.18	6.55	3.1	Irf9	interferon regulatory factor 9
5.5	3.87	3.09	Best3	bestrophin 3
10.08	8.46	3.09	Svbp	small vasohibin binding protein
10.29	8.66	3.09	Lrrk2	leucine-rich repeat kinase 2
15.44	13.81	3.09	Vkorc1	vitamin K epoxide reductase complex, subunit 1
7.02	5.39	3.09	Olfm4	olfactomedin 4
10.46	8.83	3.09	Sharpin	SHANK-associated RH domain interacting protein
9.26	7.63	3.09	Trim12a	tripartite motif-containing 12A
9.55	7.92	3.09	Ctr9	Ctr9, Paf1/RNA polymerase II complex component, homolog (S. cerevisiae)
8.32	6.7	3.08	Ggt7	gamma-glutamyltransferase 7
8.51	6.88	3.08	Spats2	spermatogenesis associated, serine-rich 2
11.03	9.41	3.08	Cklf	chemokine-like factor
13.75	12.14	3.06	Opalin	oligodendrocytic myelin paranodal and inner loop protein
5.89	4.28	3.06	Ppm1l	protein phosphatase 1 (formerly 2C)-like
7.04	5.42	3.06	Utp20	UTP20, small subunit (SSU) processome component, homolog (yeast)
9.91	8.3	3.06	Bgn	biglycan
7.01	5.39	3.06	Cenpu	centromere protein U
10.25	8.64	3.06	Smpdl3a	sphingomyelin phosphodiesterase, acid-like 3A
11.57	9.97	3.05	Uck2	uridine-cytidine kinase 2
12.28	10.67	3.05	Arpp21	cyclic AMP-regulated phosphoprotein, 21
5.55	3.94	3.05	Nfs1	nitrogen fixation gene 1 (S. cerevisiae)
7.4	5.8	3.04	Unc5d	unc-5 homolog D (C. elegans)
9.05	7.45	3.03	Olfr61	olfactory receptor 61
8.91	7.31	3.03	Mrpl30	mitochondrial ribosomal protein L30
8.67	7.08	3.02	Serping1	serine (or cysteine) peptidase inhibitor, clade G, member 1
13.33	11.73	3.02	Ergic2	ERGIC and golgi 2
5.7	4.1	3.02	Gm10377	predicted gene 10377 (Gm10377), mRNA.
7.73	6.13	3.02	Htra4	HtrA serine peptidase 4
9.09	7.5	3.02	Tmem68	transmembrane protein 68
9.39	7.8	3.02	Gm10382; Gm19631	predicted gene 10382 [Source:MGI Symbol;Acc:MGI:3647829]; PREDICTED: predicted gene, 19631, transcript variant 1 (Gm19631), miscRNA.; PREDICTED: predicted gene, 19631, transcript variant 2 (Gm19631), miscRNA.
9.15	7.56	3.01	Rhob	ras homolog gene family, member B
13	11.41	3.01	Psmb4	proteasome (prosome, macropain) subunit, beta type 4
12.19	10.6	3.01	Tmem33	transmembrane protein 33
9.76	8.17	3.01	Trmt1	tRNA methyltransferase 1
5.93	4.34	3.01	Efcab3	EF-hand calcium binding domain 3
6.51	4.92	3.01	Zdhhc5	zinc finger, DHHC domain containing 5
8.83	7.23	3.01	Nup88	nucleoporin 88
10.29	8.71	3	3110043O21Rik	RIKEN cDNA 3110043O21 gene
11.84	10.25	3	Jarid2	jumonji, AT rich interactive domain 2
6.71	5.12	3	Kcnn3	potassium intermediate/small conductance calcium-activated channel, subfamily N, member 3
9.79	8.21	3	Usp25	ubiquitin specific peptidase 25
10.85	9.26	3	Srm	spermidine synthase
8.53	6.95	2.99	Fsd1l	fibronectin type III and SPRY domain containing 1-like
7.71	6.13	2.99	Glod4; Gemin4	glyoxalase domain containing 4; gem (nuclear organelle) associated protein 4
10.58	9	2.98	Hpgds	hematopoietic prostaglandin D synthase
9.26	7.68	2.98	Uqcc1	ubiquinol-cytochrome c reductase complex assembly factor 1
6.5	4.92	2.98	Hcst	hematopoietic cell signal transducer
10.39	8.81	2.98	Tmem203	transmembrane protein 203
7.79	6.22	2.98	Bckdk	branched chain ketoacid dehydrogenase kinase
9.81	8.23	2.98	Clec5a	C-type lectin domain family 5, member a
11.78	10.21	2.97	Drg1	developmentally regulated GTP binding protein 1
9.14	7.57	2.97	Fxyd5; Mir7050	FXYD domain-containing ion transport regulator 5; microRNA 7050
10.12	8.55	2.97	Mtf1	metal response element binding transcription factor 1
6.98	5.41	2.97	Alg1	asparagine-linked glycosylation 1 (beta-1,4-mannosyltransferase)
10.09	8.52	2.97	Slc39a6	solute carrier family 39 (metal ion transporter), member 6
6.69	5.12	2.97	Tslp	thymic stromal lymphopoietin
12.57	11	2.97	Cd68	CD68 antigen
7.38	5.81	2.97	Gm14459	predicted gene 14459
12.47	10.91	2.96	Mkrn1	makorin, ring finger protein, 1
11.14	9.58	2.96	Rpl31	ribosomal protein L31
6.54	4.98	2.95	Mafb	v-maf musculoaponeurotic fibrosarcoma oncogene family, protein B (avian)
7.85	6.3	2.94	Aldh1l1	aldehyde dehydrogenase 1 family, member L1
8.65	7.1	2.94	Psat1	phosphoserine aminotransferase 1
9.47	7.91	2.94	Stra13	stimulated by retinoic acid 13
6.66	5.1	2.94	Shcbp1	Shc SH2-domain binding protein 1
7.09	5.54	2.93	Rora	RAR-related orphan receptor alpha
9.76	8.21	2.93	Parp12	poly (ADP-ribose) polymerase family, member 12
8.26	6.71	2.93	Atg4b	autophagy related 4B, cysteine peptidase
11.29	9.74	2.92	Gusb	glucuronidase, beta
10.6	9.06	2.92	Sdc4	syndecan 4
13.34	11.79	2.92	Tagln3	transgelin 3
6.09	4.54	2.92	Slc43a3	solute carrier family 43, member 3
14.32	12.77	2.92	Mrpl24	mitochondrial ribosomal protein L24
12.85	11.3	2.92	Ppp1cc	protein phosphatase 1, catalytic subunit, gamma isoform
10.52	8.98	2.91	Zfp407	zinc finger protein 407
11.73	10.19	2.91	Gstk1	glutathione S-transferase kappa 1
14.07	12.53	2.91	Mars	methionine-tRNA synthetase
6.76	5.22	2.91	1700123O20Rik	RIKEN cDNA 1700123O20 gene
11.32	9.78	2.9	Tbcd	tubulin-specific chaperone d
5.83	4.3	2.9	Traf2	TNF receptor-associated factor 2
7.53	6	2.9	Nr1h3	nuclear receptor subfamily 1, group H, member 3
9.82	8.29	2.89	Chrac1	chromatin accessibility complex 1
7.51	5.98	2.89	Rgs16	regulator of G-protein signaling 16
10.39	8.86	2.89	Sos2	son of sevenless homolog 2 (Drosophila)
8.15	6.62	2.89	Mettl8	methyltransferase like 8
9.83	8.3	2.88	Napepld	N-acyl phosphatidylethanolamine phospholipase D
10.89	9.37	2.88	Retsat	retinol saturase (all trans retinol 13,14 reductase)
10.87	9.34	2.88	Actr10	ARP10 actin-related protein 10
7.7	6.18	2.88	Plbd2	phospholipase B domain containing 2
8.15	6.62	2.88	Sympk	symplekin
7.33	5.8	2.88	Olfr988	olfactory receptor 988
11.68	10.16	2.88	Pdia4; Mir704	protein disulfide isomerase associated 4; microRNA 704
9.3	7.77	2.88	Stambpl1	STAM binding protein like 1
11.37	9.85	2.87	Rarres2	retinoic acid receptor responder (tazarotene induced) 2
8.03	6.51	2.87	Zc3hav1l	zinc finger CCCH-type, antiviral 1-like
8.52	7	2.87	Sppl3	signal peptide peptidase 3
11.4	9.88	2.87	Rnf34	ring finger protein 34
11.26	9.74	2.86	Tmem50a	transmembrane protein 50A
9.15	7.64	2.86	Tubgcp4	tubulin, gamma complex associated protein 4
7.72	6.21	2.86	Gm21992	predicted gene 21992
8.23	6.71	2.86	Gm21992	predicted gene 21992
8.41	6.9	2.85	Hist1h2bh	histone cluster 1, H2bh
8.37	6.86	2.85	Nudt16l1	nudix (nucleoside diphosphate linked moiety X)-type motif 16-like 1
10.47	8.96	2.85	Timm17a	translocase of inner mitochondrial membrane 17a
8.64	7.13	2.85	Tubb4a	tubulin, beta 4A class IVA
13.38	11.87	2.85	Atraid	all-trans retinoic acid induced differentiation factor
10.31	8.8	2.85	Elof1; Mir7084	elongation factor 1 homolog (ELF1, S. cerevisiae); microRNA 7084
10.18	8.68	2.84	Carkd	carbohydrate kinase domain containing
6.52	5.01	2.84	Tmem63c	transmembrane protein 63c
11.82	10.31	2.84	Ptpn12	protein tyrosine phosphatase, non-receptor type 12
6.78	5.28	2.84	Ckap2l	cytoskeleton associated protein 2-like
10.78	9.28	2.83	C3ar1	complement component 3a receptor 1
12.4	10.9	2.83	Med30	mediator complex subunit 30
7.73	6.23	2.83	Slc10a7	solute carrier family 10 (sodium/bile acid cotransporter family), member 7
11.79	10.29	2.83	Cep95	centrosomal protein 95
5.68	4.18	2.83	Gm10697; Tdpoz5	predicted gene 10697; TD and POZ domain containing 5
5.68	4.18	2.83	Gm10697	predicted gene 10697
7.93	6.43	2.83	Ccdc39	coiled-coil domain containing 39
9.25	7.75	2.83	Rbp4	retinol binding protein 4, plasma
12.38	10.89	2.82	Clasp2	CLIP associating protein 2
11.81	10.32	2.82	Eif3k	eukaryotic translation initiation factor 3, subunit K
8.07	6.58	2.81	Raph1	Ras association (RalGDS/AF-6) and pleckstrin homology domains 1
14.03	12.54	2.81	Zfp932	zinc finger protein 932
13.23	11.74	2.81	Otub1	OTU domain, ubiquitin aldehyde binding 1
9.67	8.18	2.81	Nupl1; Mir719	nucleoporin like 1; microRNA 719
6.3	4.81	2.81	Ncapd2	non-SMC condensin I complex, subunit D2
9.34	7.84	2.81	Bin3	bridging integrator 3
8.26	6.78	2.8	AW554918	expressed sequence AW554918
8.46	6.98	2.8	Josd2; Mir7052	Josephin domain containing 2; microRNA 7052
14.6	13.12	2.8	Sft2d1	SFT2 domain containing 1
7.66	6.17	2.8	Supv3l1	suppressor of var1, 3-like 1 (S. cerevisiae)
12.44	10.96	2.8	Nme5	NME/NM23 family member 5
10.13	8.64	2.8	A2m	alpha-2-macroglobulin
7.93	6.44	2.8	Fhdc1	FH2 domain containing 1
12.36	10.87	2.8	Aqp4	aquaporin 4
6.05	4.56	2.8	Vars2	valyl-tRNA synthetase 2, mitochondrial (putative)
12.23	10.76	2.79	Prpf38b	PRP38 pre-mRNA processing factor 38 (yeast) domain containing B
8.54	7.06	2.79	Mrpl34	mitochondrial ribosomal protein L34
8.87	7.39	2.79	Gm20026	PREDICTED: predicted gene, 20026 (Gm20026), mRNA.
10.22	8.75	2.78	Lap3	leucine aminopeptidase 3
7.58	6.1	2.78	Heatr5a	HEAT repeat containing 5A
6.47	4.99	2.78	Cd200r4	CD200 receptor 4
7.99	6.52	2.78	Apopt1	apoptogenic, mitochondrial 1
9.99	8.51	2.78	Slc39a10	solute carrier family 39 (zinc transporter), member 10
9.53	8.06	2.78	Mical3	microtubule associated monooxygenase, calponin and LIM domain containing 3
8.73	7.27	2.77	Eif1a	eukaryotic translation initiation factor 1A
8.94	7.47	2.77	Nagk	N-acetylglucosamine kinase
7.38	5.91	2.77	Gna15	guanine nucleotide binding protein, alpha 15
8.84	7.38	2.77	Il10rb	interleukin 10 receptor, beta
10.65	9.19	2.77	Nrf1	nuclear respiratory factor 1
8.31	6.84	2.77	Mttp	microsomal triglyceride transfer protein
9.3	7.83	2.77	Folh1	folate hydrolase 1
8.47	6.99	2.77	Nsmce1	non-SMC element 1 homolog (S. cerevisiae)
7.75	6.28	2.76	Spata13	spermatogenesis associated 13
7.67	6.2	2.76	Cnot3; Mir3572	CCR4-NOT transcription complex, subunit 3; microRNA 3572
8.05	6.59	2.76	Trim30a	tripartite motif-containing 30A
8.54	7.08	2.75	2019-09-02	septin 2
8.95	7.5	2.74	Dock7	dedicator of cytokinesis 7
8.83	7.38	2.74	Snrpc	U1 small nuclear ribonucleoprotein C
8.52	7.06	2.74	Atg7	autophagy related 7
9.03	7.58	2.74	Smpd4	sphingomyelin phosphodiesterase 4
7.4	5.94	2.74	Orc1	origin recognition complex, subunit 1
8.47	7.01	2.74	Birc5	baculoviral IAP repeat-containing 5
9.45	8	2.74	Wls	wntless homolog (Drosophila)
9.1	7.65	2.74	Abca1	ATP-binding cassette, sub-family A (ABC1), member 1
12.54	11.08	2.74	Enpp6	ectonucleotide pyrophosphatase/phosphodiesterase 6
8.08	6.63	2.73	Apmap	adipocyte plasma membrane associated protein
6.56	5.11	2.73	Pinlyp	phospholipase A2 inhibitor and LY6/PLAUR domain containing
11.23	9.78	2.73	Cmc1	COX assembly mitochondrial protein 1
7.33	5.88	2.73	Serhl	serine hydrolase-like
11.98	10.53	2.73	Med29	mediator complex subunit 29
5.93	4.49	2.72	Pla2g12a	phospholipase A2, group XIIA
8.65	7.21	2.72	Mapk4	mitogen-activated protein kinase 4
7.58	6.14	2.72	Ints3	integrator complex subunit 3
11.15	9.7	2.72	Tmem256	transmembrane protein 256
9.67	8.23	2.72	C1qa	complement component 1, q subcomponent, alpha polypeptide
10.76	9.31	2.72	Vasp	vasodilator-stimulated phosphoprotein
8.21	6.78	2.71	Rab4a	RAB4A, member RAS oncogene family
7.45	6.02	2.71	Itga2	integrin alpha 2
5.88	4.44	2.71	Vmn2r32	vomeronasal 2, receptor 32
8.47	7.04	2.7	Map1lc3a	microtubule-associated protein 1 light chain 3 alpha
6.4	4.97	2.7	Gm626	PREDICTED: predicted gene 626 (Gm626), mRNA.
10.26	8.83	2.7	Arhgdib	Rho, GDP dissociation inhibitor (GDI) beta
8.07	6.64	2.7	Ypel2	yippee-like 2 (Drosophila)
10.88	9.44	2.7	Dcxr	dicarbonyl L-xylulose reductase
7.32	5.89	2.7	Slc25a45	solute carrier family 25, member 45
8.61	7.17	2.7	Nup43	nucleoporin 43
10.56	9.12	2.7	Dst	dystonin
9.02	7.59	2.7	Pick1	protein interacting with C kinase 1
8.05	6.61	2.7	Ifit1	interferon-induced protein with tetratricopeptide repeats 1
11.08	9.66	2.69	Tpbg	trophoblast glycoprotein
5.45	4.02	2.69	Cep44	centrosomal protein 44
7.18	5.75	2.69	Mrps15	mitochondrial ribosomal protein S15
10.02	8.59	2.69	Ndufs8	NADH dehydrogenase (ubiquinone) Fe-S protein 8
13.06	11.64	2.69	Pomp	proteasome maturation protein
9.06	7.63	2.69	Mybbp1a	MYB binding protein (P160) 1a
7.3	5.87	2.69	Tmed9	transmembrane emp24 protein transport domain containing 9
10.83	9.41	2.68	Tia1	cytotoxic granule-associated RNA binding protein 1
5.1	3.68	2.68	1110025L11Rik	RIKEN cDNA 1110025L11 gene
5.97	4.55	2.68	Slc26a1	solute carrier family 26 (sulfate transporter), member 1
9.59	8.16	2.68	Wdr83os	WD repeat domain 83 opposite strand
7.78	6.36	2.68	Clgn	calmegin
8.67	7.25	2.67	Pemt	phosphatidylethanolamine N-methyltransferase
10.87	9.46	2.67	Mettl22	methyltransferase like 22
7.39	5.97	2.67	Pkib	protein kinase inhibitor beta, cAMP dependent, testis specific
9.21	7.79	2.67	Tmem255a	transmembrane protein 255A
8.5	7.08	2.67	Hist1h2bq; Hist1h2br	histone cluster 1, H2bq; histone cluster 1 H2br
7.57	6.15	2.67	Pms2; Rsph10b	postmeiotic segregation increased 2 (S. cerevisiae); radial spoke head 10 homolog B (Chlamydomonas)
7.76	6.34	2.67	Dusp1	dual specificity phosphatase 1
5.62	4.21	2.66	Klra3	killer cell lectin-like receptor, subfamily A, member 3
8.86	7.45	2.66	Rrp1	ribosomal RNA processing 1 homolog (S. cerevisiae)
10.43	9.02	2.66	Tsen15	tRNA splicing endonuclease 15 homolog (S. cerevisiae)
5.88	4.47	2.66	Daw1	dynein assembly factor with WDR repeat domains 1
9.29	7.88	2.66	Arhgap1	Rho GTPase activating protein 1
8.8	7.39	2.65	Ppif	peptidylprolyl isomerase F (cyclophilin F)
9.46	8.06	2.65	Gabra3	gamma-aminobutyric acid (GABA) A receptor, subunit alpha 3
11.68	10.28	2.65	Vps25	vacuolar protein sorting 25 (yeast)
7.37	5.96	2.65	Zscan2	zinc finger and SCAN domain containing 2
11.55	10.14	2.65	Osbpl9	oxysterol binding protein-like 9
7.61	6.21	2.64	Pdpr	pyruvate dehydrogenase phosphatase regulatory subunit
7.7	6.3	2.64	Ttc26	tetratricopeptide repeat domain 26
6.55	5.15	2.64	Guca1a	guanylate cyclase activator 1a (retina)
8.97	7.57	2.64	Atp6v1h	ATPase, H+ transporting, lysosomal V1 subunit H
9.93	8.53	2.64	Vcan	versican
10.39	8.99	2.64	Cdk11b	cyclin-dependent kinase 11B
7.12	5.72	2.64	Ovgp1	oviductal glycoprotein 1
9.68	8.28	2.64	Cmtm3	CKLF-like MARVEL transmembrane domain containing 3
7.48	6.08	2.64	Piezo2	piezo-type mechanosensitive ion channel component 2
14.93	13.53	2.63	H2afz	H2A histone family, member Z
10.3	8.9	2.63	Zmym5	zinc finger, MYM-type 5
7.46	6.06	2.63	AI597479	expressed sequence AI597479
6.83	5.44	2.63	Adck3	aarF domain containing kinase 3
10.06	8.66	2.63	Slc25a11	solute carrier family 25 (mitochondrial carrier oxoglutarate carrier), member 11
6.3	4.9	2.63	Ptafr	platelet-activating factor receptor
10.17	8.77	2.63	Hcls1	hematopoietic cell specific Lyn substrate 1
5.52	4.12	2.63	Gpr160	G protein-coupled receptor 160
8.66	7.26	2.63	Fbxo36	F-box protein 36
7.67	6.27	2.63	Sulf1	sulfatase 1
9.08	7.7	2.62	Dynlrb2	dynein light chain roadblock-type 2
8.93	7.54	2.62	Chst15	carbohydrate (N-acetylgalactosamine 4-sulfate 6-O) sulfotransferase 15
5.96	4.57	2.62	Map4k1	mitogen-activated protein kinase kinase kinase kinase 1
9.4	8.01	2.62	Urm1	ubiquitin related modifier 1 homolog (S. cerevisiae)
7.18	5.79	2.62	Qrsl1	glutaminyl-tRNA synthase (glutamine-hydrolyzing)-like 1
11.72	10.34	2.61	Rabggtb; Snord45c	Rab geranylgeranyl transferase, b subunit; small nucleolar RNA, C/D box 45C
7.62	6.24	2.61	4933414I15Rik	RIKEN cDNA 4933414I15 gene [Source:MGI Symbol;Acc:MGI:1918374]; RIKEN cDNA 4933414I15 gene
10.93	9.55	2.61	Tbr1	T-box brain gene 1
9.68	8.3	2.61	Blnk	B cell linker
7.19	5.81	2.61	Tpx2	TPX2, microtubule-associated protein homolog (Xenopus laevis)
7.39	6.01	2.61	Rab3gap1	RAB3 GTPase activating protein subunit 1
5.83	4.44	2.61	Ccdc74a	coiled-coil domain containing 74A
6.8	5.42	2.6	BC068281	cDNA sequence BC068281
15.43	14.05	2.6	Nme2	NME/NM23 nucleoside diphosphate kinase 2
10.13	8.75	2.6	Mgst1	microsomal glutathione S-transferase 1
6.1	4.72	2.6	Dnah11	dynein, axonemal, heavy chain 11
6.34	4.96	2.6	Pkd1l1	polycystic kidney disease 1 like 1
9.74	8.36	2.6	Ncf2	neutrophil cytosolic factor 2
10.46	9.08	2.6	Heatr3	HEAT repeat containing 3
8.88	7.5	2.6	Fastkd3	FAST kinase domains 3
8.26	6.88	2.6	Pnp	purine-nucleoside phosphorylase
9.12	7.74	2.6	Topbp1	topoisomerase (DNA) II binding protein 1
9.76	8.38	2.6	Wdr74	WD repeat domain 74
7.7	6.33	2.59	Olfr535	olfactory receptor 535
12.79	11.42	2.59	Churc1	churchill domain containing 1
6.24	4.87	2.59	Trim43c	tripartite motif-containing 43C
10.78	9.41	2.59	Rps5	ribosomal protein S5
9.55	8.17	2.59	Ttf1	transcription termination factor, RNA polymerase I
5.32	3.94	2.59	Macc1	metastasis associated in colon cancer 1
10.4	9.02	2.59	Sdf2	stromal cell derived factor 2
9.12	7.75	2.59	Stx6	syntaxin 6
6.29	4.92	2.59	Pirb	paired Ig-like receptor B
7.67	6.31	2.58	Sntn	sentan, cilia apical structure protein
9.61	8.25	2.58	Rsl1d1	ribosomal L1 domain containing 1
9.23	7.86	2.58	Pcgf3	polycomb group ring finger 3
8.63	7.26	2.58	C1qc	complement component 1, q subcomponent, C chain
7.38	6.01	2.58	Abcc1	ATP-binding cassette, sub-family C (CFTR/MRP), member 1
14.03	12.67	2.58	Psenen	presenilin enhancer 2 homolog (C. elegans)
9.67	8.31	2.57	Zfp709	zinc finger protein 709
6.65	5.29	2.57	Mptx2	mucosal pentraxin 2
13.4	12.04	2.57	Srr	serine racemase
5.4	4.04	2.57	1700025F22Rik	RIKEN cDNA 1700025F22 gene
6.91	5.55	2.57	Igfbp6	insulin-like growth factor binding protein 6
8.02	6.66	2.57	Lonrf3	LON peptidase N-terminal domain and ring finger 3
8.12	6.75	2.57	Zfp369	zinc finger protein 369
9.48	8.12	2.57	Nrbp2	nuclear receptor binding protein 2
13.89	12.52	2.57	Ndc1	NDC1 transmembrane nucleoporin
9.82	8.46	2.57	Tspan15	tetraspanin 15
8.14	6.78	2.57	Cdk6	cyclin-dependent kinase 6
8.8	7.45	2.56	Elovl1	elongation of very long chain fatty acids (FEN1/Elo2, SUR4/Elo3, yeast)-like 1
4.69	3.34	2.56	Fate1	fetal and adult testis expressed 1
6.36	5	2.56	Cnpy4	canopy 4 homolog (zebrafish)
7.49	6.14	2.56	Lrriq1	leucine-rich repeats and IQ motif containing 1
9.31	7.96	2.56	Dhfr	dihydrofolate reductase
5.82	4.46	2.56	Galnt12	UDP-N-acetyl-alpha-D-galactosamine:polypeptide N-acetylgalactosaminyltransferase 12
7.52	6.17	2.56	Pole2	polymerase (DNA directed), epsilon 2 (p59 subunit)
6.37	5.02	2.56	Exosc5	exosome component 5
8.42	7.06	2.56	Zim1	zinc finger, imprinted 1
9.28	7.93	2.56	Casp4	caspase 4, apoptosis-related cysteine peptidase
7.31	5.95	2.56	Dapp1	dual adaptor for phosphotyrosine and 3-phosphoinositides 1
9.86	8.5	2.56	Echs1	enoyl Coenzyme A hydratase, short chain, 1, mitochondrial
8.64	7.29	2.56	Fam187a; Ccdc103	family with sequence similarity 187, member A; coiled-coil domain containing 103
14.62	13.27	2.55	Psmb1	proteasome (prosome, macropain) subunit, beta type 1
11.96	10.61	2.55	Gm12166	predicted gene 12166 [Source:MGI Symbol;Acc:MGI:3650635]; predicted gene 12166
5.72	4.37	2.55	Alyref2	Aly/REF export factor 2
9.82	8.47	2.55	Scd3	stearoyl-coenzyme A desaturase 3
6.78	5.43	2.55	F11r	F11 receptor
14.09	12.74	2.55	Gcsh	glycine cleavage system protein H (aminomethyl carrier)
9.27	7.92	2.54	Prelid1	PRELI domain containing 1
6.46	5.12	2.54	Gm10097	predicted gene 10097 [Source:MGI Symbol;Acc:MGI:3642295]
11.11	9.76	2.54	Mrpl57	mitochondrial ribosomal protein L53
4.83	3.49	2.54	Gm4969	predicted gene 4969 [Source:MGI Symbol;Acc:MGI:3647482]
7.48	6.13	2.54	Hist1h2bj	histone cluster 1, H2bj
7.83	6.48	2.54	Aif1l	allograft inflammatory factor 1-like
14.83	13.48	2.54	Npy	neuropeptide Y
9.33	7.99	2.53	Pyroxd1	pyridine nucleotide-disulphide oxidoreductase domain 1
9.66	8.32	2.53	Ctsa	cathepsin A
9.22	7.88	2.53	Cd86	CD86 antigen
7.21	5.87	2.53	Dnah14	dynein, axonemal, heavy chain 14
4.12	2.77	2.53	Ms4a14	PREDICTED: membrane-spanning 4-domains, subfamily A, member 14 (Ms4a14), mRNA.
6.65	5.31	2.53	Rom1	rod outer segment membrane protein 1
8.5	7.16	2.53	Mrgpra7	MAS-related GPR, member A7
8.88	7.54	2.53	Ncln	nicalin homolog (zebrafish)
11.49	10.15	2.53	Sar1b	SAR1 gene homolog B (S. cerevisiae)
5.54	4.2	2.53	Olfr1434	olfactory receptor 1434
7.6	6.27	2.52	Oaz2	ornithine decarboxylase antizyme 2
6.64	5.31	2.52	Pdhx	pyruvate dehydrogenase complex, component X
12	10.67	2.52	Usp22	ubiquitin specific peptidase 22
6.98	5.65	2.52	Acot1	acyl-CoA thioesterase 1
7.64	6.31	2.52	Mtfr1	mitochondrial fission regulator 1
8.26	6.92	2.52	Gls2	glutaminase 2 (liver, mitochondrial)
8.67	7.34	2.52	Api5	apoptosis inhibitor 5
10.84	9.5	2.52	Slc4a8	solute carrier family 4 (anion exchanger), member 8
6.24	4.9	2.52	Pole	polymerase (DNA directed), epsilon
8.4	7.06	2.52	Acer3	alkaline ceramidase 3
11.44	10.12	2.51	Ccne1	cyclin E1
6.22	4.9	2.51	Erbb3	v-erb-b2 erythroblastic leukemia viral oncogene homolog 3 (avian)
8.56	7.23	2.51	Lamc1	laminin, gamma 1
10.8	9.47	2.51	Casp8	caspase 8
7.97	6.64	2.51	Mettl15	methyltransferase like 15
5.57	4.24	2.51	Olfr836	olfactory receptor 836
11.35	10.02	2.51	Bola3	bolA-like 3 (E. coli)
9.98	8.66	2.5	Lrrc42	leucine rich repeat containing 42
8.71	7.39	2.5	3110040N11Rik	RIKEN cDNA 3110040N11 gene
10.83	9.5	2.5	Taf2	TAF2 RNA polymerase II, TATA box binding protein (TBP)-associated factor
12.73	11.41	2.5	Rbp1	retinol binding protein 1, cellular
10.57	9.25	2.5	Aga	aspartylglucosaminidase
6.43	5.11	2.5	Nudt7	nudix (nucleoside diphosphate linked moiety X)-type motif 7
9.16	7.84	2.49	Ankub1	ankrin repeat and ubiquitin domain containing 1
8.68	7.37	2.49	Hps4	Hermansky-Pudlak syndrome 4 homolog (human)
7.46	6.15	2.49	Smad2	SMAD family member 2
14.12	12.81	2.49	Fabp5	fatty acid binding protein 5, epidermal
5.94	4.62	2.49	Fkbp11	FK506 binding protein 11
7.31	5.99	2.49	Zfp334	zinc finger protein 334
6.45	5.13	2.49	Kif18a	kinesin family member 18A
7.43	6.11	2.49	Lrtm1	leucine-rich repeats and transmembrane domains 1
5.81	4.5	2.49	Vmn2r94	vomeronasal 2, receptor 94
11	9.68	2.49	Snx7	sorting nexin 7
7.56	6.24	2.49	H2-DMb1	histocompatibility 2, class II, locus Mb1
12.9	11.58	2.49	Pigu	phosphatidylinositol glycan anchor biosynthesis, class U
11.5	10.19	2.48	Psmd6	proteasome (prosome, macropain) 26S subunit, non-ATPase, 6
7.42	6.12	2.48	Rnf180	ring finger protein 180
7.78	6.47	2.48	Atpaf2	ATP synthase mitochondrial F1 complex assembly factor 2
6.63	5.32	2.48	Tyw3	tRNA-yW synthesizing protein 3 homolog (S. cerevisiae)
6.94	5.63	2.48	Pmch	pro-melanin-concentrating hormone
5.35	4.04	2.47	Ifnk	interferon kappa
7.2	5.9	2.47	Fuca2	fucosidase, alpha-L- 2, plasma
5.21	3.9	2.47	Olfr943	olfactory receptor 943
7.36	6.06	2.47	8030474K03Rik	RIKEN cDNA 8030474K03 gene
9.01	7.71	2.47	Rock2	Rho-associated coiled-coil containing protein kinase 2
6.42	5.12	2.47	Sardh	sarcosine dehydrogenase
7.69	6.39	2.47	Ntf3	neurotrophin 3
12.66	11.36	2.47	Gm4581	PREDICTED: predicted gene 4581 (Gm4581), mRNA.
9.27	7.96	2.47	2019-09-04	septin 4
13.49	12.18	2.47	Apoe	apolipoprotein E
6.78	5.48	2.47	Ica1l	islet cell autoantigen 1-like
6.44	5.13	2.47	Hspb6	heat shock protein, alpha-crystallin-related, B6
10.9	9.6	2.47	Lactb2	lactamase, beta 2
10.03	8.72	2.47	Zbtb8os	zinc finger and BTB domain containing 8 opposite strand
12.53	11.23	2.46	Ech1	enoyl coenzyme A hydratase 1, peroxisomal
5.82	4.52	2.46	Spock1	sparc/osteonectin, cwcv and kazal-like domains proteoglycan 1
8.67	7.38	2.46	Rac2	RAS-related C3 botulinum substrate 2
8.2	6.91	2.46	Tlr1	toll-like receptor 1
7.68	6.38	2.46	Tbc1d14	TBC1 domain family, member 14
8.42	7.12	2.46	Cenpw	centromere protein W
7.97	6.67	2.46	2810032G03Rik	RIKEN cDNA 2810032G03 gene
8.4	7.09	2.46	Tead1	TEA domain family member 1
9.06	7.77	2.45	Gamt	guanidinoacetate methyltransferase
8.12	6.83	2.45	Tex9	testis expressed gene 9
13.76	12.47	2.45	Gm10135	predicted gene 10135 [Source:MGI Symbol;Acc:MGI:3710643]
8.28	6.99	2.45	Rabl3	RAB, member RAS oncogene family-like 3
11.91	10.62	2.45	Shisa5	shisa family member 5
9.85	8.56	2.45	Mpv17l	Mpv17 transgene, kidney disease mutant-like
9.33	8.04	2.45	Timm10b; Dnhd1	translocase of inner mitochondrial membrane 10B; dynein heavy chain domain 1
5.93	4.64	2.45	Odf3b	outer dense fiber of sperm tails 3B
7.23	5.94	2.45	BC055324	cDNA sequence BC055324
12.32	11.02	2.45	H3f3a	H3 histone, family 3A
7.09	5.8	2.45	Gm9776	predicted gene 9776
10.89	9.59	2.45	Phf20	PHD finger protein 20
7.41	6.12	2.45	Kcnc4	potassium voltage gated channel, Shaw-related subfamily, member 4
9.5	8.2	2.45	Pdcd6	programmed cell death 6
16.35	15.06	2.44	Fxyd1	FXYD domain-containing ion transport regulator 1
7.94	6.65	2.44	Lrrc75a	leucine rich repeat containing 75A
12.49	11.21	2.44	Penk	preproenkephalin
11.14	9.85	2.44	Hist2h2ac	histone cluster 2, H2ac
6.02	4.73	2.44	Fbxw2	F-box and WD-40 domain protein 2
8.63	7.35	2.44	Nup85	nucleoporin 85
6.88	5.59	2.44	Dnajc9	DnaJ (Hsp40) homolog, subfamily C, member 9
11.11	9.83	2.44	Ttyh1	tweety homolog 1 (Drosophila)
11.21	9.92	2.44	Gm21814	predicted gene, 21814 [Source:MGI Symbol;Acc:MGI:5433978]
8.79	7.5	2.44	Sord	sorbitol dehydrogenase
5.19	3.9	2.44	Rrad	Ras-related associated with diabetes
6.69	5.4	2.44	Mtrr	5-methyltetrahydrofolate-homocysteine methyltransferase reductase
8.28	7	2.43	Map2k5	mitogen-activated protein kinase kinase 5
8.74	7.46	2.43	Birc2	baculoviral IAP repeat-containing 2
10.33	9.05	2.43	Atp5o	ATP synthase, H+ transporting, mitochondrial F1 complex, O subunit
8.99	7.71	2.43	Dhx57	DEAH (Asp-Glu-Ala-Asp/His) box polypeptide 57
8.08	6.8	2.43	Zfp84	zinc finger protein 84
7.28	6	2.43	Nars2	asparaginyl-tRNA synthetase 2 (mitochondrial)(putative)
6.32	5.04	2.43	Ndufaf6	NADH dehydrogenase (ubiquinone) complex I, assembly factor 6
7.14	5.86	2.43	Daxx	Fas death domain-associated protein
10.85	9.57	2.43	Mpeg1	macrophage expressed gene 1
11.65	10.37	2.43	Lmna	lamin A
7.03	5.74	2.43	Tmem88b	transmembrane protein 88B
7.31	6.02	2.43	Mecr	mitochondrial trans-2-enoyl-CoA reductase
10.57	9.29	2.42	Stard9	START domain containing 9
8.04	6.77	2.42	Hist1h2ak	histone cluster 1, H2ak
8.91	7.64	2.42	Lair1	leukocyte-associated Ig-like receptor 1
9.87	8.6	2.42	Tmem234	transmembrane protein 234
7.45	6.18	2.42	Ccdc6	coiled-coil domain containing 6
12.93	11.65	2.42	Slc7a14	solute carrier family 7 (cationic amino acid transporter, y+ system), member 14
8.97	7.7	2.41	Gtpbp2	GTP binding protein 2
9.41	8.14	2.41	Lrrc8c	leucine rich repeat containing 8 family, member C
9.42	8.15	2.41	Nxf1; Tmem223	nuclear RNA export factor 1; transmembrane protein 223
8.07	6.8	2.41	Olfml1	olfactomedin-like 1
10.33	9.07	2.41	Vrk3	vaccinia related kinase 3
7.71	6.44	2.41	Gm12689	predicted gene 12689 [Source:MGI Symbol;Acc:MGI:3650433]
9.75	8.48	2.41	Xpr1	xenotropic and polytropic retrovirus receptor 1
5.99	4.72	2.41	Slamf6	SLAM family member 6
6.52	5.25	2.41	Ccdc9	coiled-coil domain containing 9
11.49	10.22	2.41	Resp18	regulated endocrine-specific protein 18
5.29	4.02	2.41	Rnf152	ring finger protein 152
10.03	8.77	2.4	Nop16	NOP16 nucleolar protein
7.81	6.55	2.4	Gstm6	glutathione S-transferase, mu 6
9.47	8.21	2.4	Slc35f1	solute carrier family 35, member F1
12.22	10.96	2.4	Pla2g16	phospholipase A2, group XVI
8.97	7.71	2.4	Mmgt1; Mir5116	membrane magnesium transporter 1; microRNA 5116
7.38	6.12	2.4	Adgrf4	adhesion G protein-coupled receptor F4
7.89	6.63	2.4	Murc	muscle-related coiled-coil protein
8.11	6.84	2.4	Cyb561d2	cytochrome b-561 domain containing 2
10.58	9.32	2.4	Usp39	ubiquitin specific peptidase 39
10.27	9.01	2.4	Sema5a	sema domain, seven thrombospondin repeats (type 1 and type 1-like), transmembrane domain (TM) and short cytoplasmic domain, (semaphorin) 5A
10.43	9.16	2.4	Mospd2	motile sperm domain containing 2
8.79	7.53	2.4	Snx32	sorting nexin 32
10.89	9.62	2.4	Pcolce2	procollagen C-endopeptidase enhancer 2
9.43	8.17	2.4	Tmem205	transmembrane protein 205
8.17	6.9	2.4	Tsr3	TSR3 20S rRNA accumulation
6.36	5.1	2.4	Gm10047	predicted gene 10047
10.75	9.49	2.4	Lsm4	LSM4 homolog, U6 small nuclear RNA associated (S. cerevisiae)
9.57	8.32	2.39	Cdh20	cadherin 20
12.13	10.87	2.39	B9d1	B9 protein domain 1
7.67	6.41	2.39	Ugt1a2; Ugt1a6a; Ugt1a6b; Ugt1a10; Ugt1a7c; Ugt1a5; Ugt1a9; Ugt1a1	UDP glucuronosyltransferase 1 family, polypeptide A2; UDP glucuronosyltransferase 1 family, polypeptide A6A; UDP glucuronosyltransferase 1 family, polypeptide A6B; UDP glycosyltransferase 1 family, polypeptide A10; UDP glucuronosyltransferase 1 family, polypeptide A7C; UDP glucuronosyltransferase 1 family, polypeptide A5; UDP glucuronosyltransferase 1 family, polypeptide A9; UDP glucuronosyltrans…
12.08	10.82	2.39	Mthfsl	5, 10-methenyltetrahydrofolate synthetase-like
8.12	6.86	2.39	Mgat5	mannoside acetylglucosaminyltransferase 5
7.46	6.2	2.39	Ripk2	receptor (TNFRSF)-interacting serine-threonine kinase 2
6.01	4.75	2.39	Tbc1d7	TBC1 domain family, member 7
7.4	6.14	2.39	Endou	endonuclease, polyU-specific
10.05	8.79	2.39	Gpr137b-ps	G protein-coupled receptor 137B, pseudogene
7.03	5.77	2.39	Hdac4	histone deacetylase 4
11.81	10.56	2.38	Hist1h2al	histone cluster 1, H2al
5.18	3.93	2.38	Rora	RAR-related orphan receptor alpha
6.96	5.71	2.38	Man1a	mannosidase 1, alpha
8.9	7.65	2.38	Nnt	nicotinamide nucleotide transhydrogenase
8.78	7.53	2.38	Wwp2	WW domain containing E3 ubiquitin protein ligase 2
9.64	8.38	2.38	Tada3	transcriptional adaptor 3
6.15	4.89	2.38	Klrb1a	killer cell lectin-like receptor subfamily B member 1A
6.92	5.67	2.38	Gpn3	GPN-loop GTPase 3
12.24	10.99	2.38	Lrp1	low density lipoprotein receptor-related protein 1
11.7	10.45	2.38	Bop1	block of proliferation 1
7.85	6.61	2.37	Fuom	fucose mutarotase
13.6	12.36	2.37	Lilrb4a	leukocyte immunoglobulin-like receptor, subfamily B, member 4A
10.98	9.73	2.37	Anapc15	anaphase prompoting complex C subunit 15
6.85	5.6	2.37	Mis18a	MIS18 kinetochore protein homolog A (S. pombe)
7.18	5.93	2.37	Ppp4c	protein phosphatase 4, catalytic subunit
7.15	5.91	2.37	Trp53inp2	transformation related protein 53 inducible nuclear protein 2
4.68	3.44	2.37	Olfr1426	olfactory receptor 1426
8.28	7.03	2.37	Cd55b	CD55 molecule, decay accelerating factor for complement B
8.31	7.06	2.37	Tpd52	tumor protein D52
7.49	6.24	2.37	Thumpd3	THUMP domain containing 3
11.17	9.92	2.37	Tpp1	tripeptidyl peptidase I
9.73	8.48	2.37	Gas2	growth arrest specific 2
8.63	7.38	2.37	Myo1e	myosin IE
11.71	10.46	2.37	Tle4	transducin-like enhancer of split 4, homolog of Drosophila E(spl)
8.21	6.98	2.36	Ccdc134	coiled-coil domain containing 134
8.15	6.91	2.36	Tmem17	transmembrane protein 17
11.79	10.56	2.36	Samsn1	SAM domain, SH3 domain and nuclear localization signals, 1
5.54	4.3	2.36	Wdr66	WD repeat domain 66
15.51	14.27	2.36	Dad1	defender against cell death 1
7.98	6.74	2.36	Dpf2	D4, zinc and double PHD fingers family 2
6.77	5.54	2.35	Brinp3	bone morphogenetic protein/retinoic acid inducible neural specific 3
13.2	11.97	2.35	Tmbim6	transmembrane BAX inhibitor motif containing 6
7.52	6.28	2.35	Dpp10	dipeptidylpeptidase 10
10.22	8.99	2.35	Eef1b2	eukaryotic translation elongation factor 1 beta 2
7.21	5.97	2.35	Ercc4	excision repair cross-complementing rodent repair deficiency, complementation group 4
13.54	12.31	2.34	Ggh	gamma-glutamyl hydrolase
7.44	6.21	2.34	Cldn22	claudin 22
9.79	8.56	2.34	Apobec1	apolipoprotein B mRNA editing enzyme, catalytic polypeptide 1
10.02	8.8	2.34	Tlr2	toll-like receptor 2
10.48	9.25	2.34	Kansl1	KAT8 regulatory NSL complex subunit 1
7.9	6.68	2.34	Fn3krp	fructosamine 3 kinase related protein
6.21	4.99	2.34	Tmem202	transmembrane protein 202
13.52	12.29	2.34	Ilk	integrin linked kinase
14.67	13.44	2.34	Timp2	tissue inhibitor of metalloproteinase 2
7.9	6.67	2.34	Tmem184b	transmembrane protein 184b
10.42	9.21	2.33	D6Wsu163e	DNA segment, Chr 6, Wayne State University 163, expressed
5.52	4.3	2.33	Drc7	dynein regulatory complex subunit 7
6.07	4.86	2.33	Plagl1	pleiomorphic adenoma gene-like 1
7.26	6.04	2.33	Nudt7	nudix (nucleoside diphosphate linked moiety X)-type motif 7
8.93	7.71	2.33	Rnpep	arginyl aminopeptidase (aminopeptidase B)
9.94	8.72	2.33	Slc38a1	solute carrier family 38, member 1
6.6	5.38	2.33	Zw10	zw10 kinetochore protein
13.16	11.94	2.33	Bsg	basigin
7.93	6.71	2.33	Lpcat2	lysophosphatidylcholine acyltransferase 2
7.91	6.69	2.33	Ercc2; Mir343	excision repair cross-complementing rodent repair deficiency, complementation group 2; microRNA 343
6.25	5.03	2.33	Pik3cg	phosphoinositide-3-kinase, catalytic, gamma polypeptide
9.31	8.09	2.33	Lats2	large tumor suppressor 2
12.56	11.34	2.33	Gabarapl2	gamma-aminobutyric acid (GABA) A receptor-associated protein-like 2
8.82	7.6	2.33	Il15ra	interleukin 15 receptor, alpha chain
8.7	7.48	2.33	Cd74; Mir5107	CD74 antigen (invariant polypeptide of major histocompatibility complex, class II antigen-associated); microRNA 5107
13.36	12.14	2.33	Lcp1	lymphocyte cytosolic protein 1
11.4	10.18	2.33	H2afv	H2A histone family, member V
6.28	5.06	2.33	Cntn4	contactin 4
12.99	11.77	2.33	Capns1	calpain, small subunit 1
12.6	11.37	2.33	Supt20	suppressor of Ty 20
7.23	6.01	2.33	Cnih3	cornichon homolog 3 (Drosophila)
12.89	11.67	2.33	Mpc1	mitochondrial pyruvate carrier 1
8.75	7.53	2.33	Dnajb5	DnaJ (Hsp40) homolog, subfamily B, member 5
12.35	11.13	2.33	Commd1	COMM domain containing 1
7.35	6.13	2.33	Gm5751	predicted gene 5751
12.44	11.21	2.33	Enpp5	ectonucleotide pyrophosphatase/phosphodiesterase 5
7.69	6.48	2.32	Palld	palladin, cytoskeletal associated protein
7.77	6.56	2.32	Zfp677	zinc finger protein 677
8.02	6.81	2.32	Ada	adenosine deaminase
9.63	8.42	2.32	Dock10	dedicator of cytokinesis 10
10.54	9.33	2.32	Masp1	mannan-binding lectin serine peptidase 1
9.13	7.92	2.32	Knop1	lysine rich nucleolar protein 1
8.36	7.14	2.32	Mcm5	minichromosome maintenance deficient 5, cell division cycle 46 (S. cerevisiae)
14.66	13.44	2.32	Sat1	spermidine/spermine N1-acetyl transferase 1
9.07	7.85	2.32	Phtf1	putative homeodomain transcription factor 1
13.73	12.52	2.32	Gmfg	glia maturation factor, gamma
7.71	6.5	2.31	Edc3	enhancer of mRNA decapping 3 homolog (S. cerevisiae)
11.41	10.21	2.31	Cyba	cytochrome b-245, alpha polypeptide
7.51	6.3	2.31	Mmp12	matrix metallopeptidase 12
4.46	3.25	2.31	Dis3l	DIS3 mitotic control homolog (S. cerevisiae)-like
10.14	8.93	2.31	Ptdss2	phosphatidylserine synthase 2
10.94	9.73	2.31	Arrb2; Mir7115	arrestin, beta 2; microRNA 7115
5.79	4.58	2.31	Tmem229b	transmembrane protein 229B
6.02	4.81	2.31	Gm15104	predicted gene 15104
7.54	6.34	2.3	Gabpa	GA repeat binding protein, alpha
9.82	8.62	2.3	Tmem9	transmembrane protein 9
10.26	9.06	2.3	Arrb1	arrestin, beta 1
5.47	4.27	2.3	Gm14461	predicted gene 14461
6.41	5.21	2.3	Gcdh	glutaryl-Coenzyme A dehydrogenase
8.3	7.1	2.3	Cxcr4	chemokine (C-X-C motif) receptor 4
9.14	7.94	2.3	Ift43	intraflagellar transport 43
8.92	7.72	2.3	Hmgb2	high mobility group box 2
9.26	8.06	2.3	Rtp4	receptor transporter protein 4
7.66	6.46	2.3	Rpap3	RNA polymerase II associated protein 3
7.3	6.1	2.3	Ssrp1	structure specific recognition protein 1
8.27	7.06	2.3	AW112010	expressed sequence AW112010
8.73	7.52	2.3	Rras2	related RAS viral (r-ras) oncogene homolog 2
6.44	5.24	2.3	Gm19945	PREDICTED: predicted gene, 19945 (Gm19945), mRNA.
10.03	8.84	2.29	Trappc13	trafficking protein particle complex 13
5.04	3.85	2.29	Adam6b	a disintegrin and metallopeptidase domain 6B
9.04	7.85	2.29	Mpp5	membrane protein, palmitoylated 5 (MAGUK p55 subfamily member 5)
8.64	7.44	2.29	Rsrc1	arginine/serine-rich coiled-coil 1
5.17	3.98	2.29	Olfr1317	olfactory receptor 1317
9.71	8.52	2.29	Gm17576	predicted gene, 17576 [Source:MGI Symbol;Acc:MGI:4937210]
6.17	4.98	2.29	Eng	endoglin
4.69	3.5	2.29	Tmem115	transmembrane protein 115
13.37	12.18	2.29	Sptssa; Mir1892	serine palmitoyltransferase, small subunit A; microRNA 1892
7.49	6.3	2.29	Scamp1	secretory carrier membrane protein 1
7.65	6.45	2.29	Eftud1	elongation factor Tu GTP binding domain containing 1
8.03	6.84	2.29	Adrb2	adrenergic receptor, beta 2
10.12	8.92	2.29	Reep4	receptor accessory protein 4
9.49	8.29	2.29	Wdr77	WD repeat domain 77
7.17	5.98	2.29	Rap2c	RAP2C, member of RAS oncogene family
7.57	6.38	2.29	Nanp	N-acetylneuraminic acid phosphatase
7.66	6.46	2.29	Cdkn1a	cyclin-dependent kinase inhibitor 1A (P21)
10.49	9.29	2.29	Pea15a	phosphoprotein enriched in astrocytes 15A
11.01	9.81	2.29	Psme3	proteaseome (prosome, macropain) activator subunit 3 (PA28 gamma, Ki)
9.78	8.59	2.28	Stt3b	STT3, subunit of the oligosaccharyltransferase complex, homolog B (S. cerevisiae)
8.96	7.77	2.28	Gpr19	G protein-coupled receptor 19
6.25	5.06	2.28	Sdhaf1	succinate dehydrogenase complex assembly factor 1
11.97	10.78	2.28	Atxn7l1	ataxin 7-like 1
9.85	8.66	2.28	Elavl4	ELAV (embryonic lethal, abnormal vision, Drosophila)-like 4 (Hu antigen D)
9.98	8.79	2.28	Itch	itchy, E3 ubiquitin protein ligase
5.95	4.75	2.28	Timm22	translocase of inner mitochondrial membrane 22
6.66	5.47	2.28	Steap2	six transmembrane epithelial antigen of prostate 2
10.95	9.76	2.28	Sox10	SRY (sex determining region Y)-box 10
7.72	6.53	2.28	Ppp6r1	protein phosphatase 6, regulatory subunit 1
6.12	4.93	2.28	Samd4b	sterile alpha motif domain containing 4B
9.29	8.1	2.28	Rtkn	rhotekin
8.67	7.48	2.28	AI607873	expressed sequence AI607873
8.76	7.57	2.28	Dlg1	discs, large homolog 1 (Drosophila)
7.25	6.07	2.27	Angptl3	angiopoietin-like 3
5.97	4.79	2.27	Olfr53	olfactory receptor 53
9.62	8.44	2.27	Lrsam1	leucine rich repeat and sterile alpha motif containing 1
7.74	6.56	2.27	Lat2	linker for activation of T cells family, member 2
9.64	8.46	2.27	Tstd3	thiosulfate sulfurtransferase (rhodanese)-like domain containing 3
5.45	4.27	2.27	Spata25	spermatogenesis associated 25
11.24	10.06	2.27	Rlf	rearranged L-myc fusion sequence
8.54	7.36	2.27	Cpsf3l	cleavage and polyadenylation specific factor 3-like
10.73	9.55	2.27	Plekhg1	pleckstrin homology domain containing, family G (with RhoGef domain) member 1
12.31	11.13	2.27	Ap1g1	adaptor protein complex AP-1, gamma 1 subunit
7.91	6.72	2.27	Elovl2	elongation of very long chain fatty acids (FEN1/Elo2, SUR4/Elo3, yeast)-like 2
9.64	8.46	2.27	Pfkfb3	6-phosphofructo-2-kinase/fructose-2,6-biphosphatase 3
9.5	8.32	2.27	Fam213b	family with sequence similarity 213, member B
8.19	7	2.27	Exosc6; Aars	exosome component 6; alanyl-tRNA synthetase
7.7	6.52	2.27	Anks1	ankyrin repeat and SAM domain containing 1
8.34	7.17	2.26	Gjb1	gap junction protein, beta 1
8.78	7.61	2.26	Cwf19l1	CWF19-like 1, cell cycle control (S. pombe)
5.7	4.53	2.26	Capns2	calpain, small subunit 2
5.79	4.62	2.26	Olfr1234	olfactory receptor 1234
6.15	4.97	2.26	Usp13	ubiquitin specific peptidase 13 (isopeptidase T-3)
12.45	11.27	2.26	1500012F01Rik; Snord12	RIKEN cDNA 1500012F01 gene; small nucleolar RNA, C/D box 12
6.24	5.06	2.26	Gm1527	predicted gene 1527
5.5	4.32	2.26	Hrh3	histamine receptor H3
9.75	8.57	2.26	Tcn2	transcobalamin 2
7.45	6.27	2.26	Lonrf1	LON peptidase N-terminal domain and ring finger 1
11.29	10.12	2.25	Fam213a	family with sequence similarity 213, member A
7.53	6.36	2.25	Rnaseh2a	ribonuclease H2, large subunit
9.17	8	2.25	Vac14	Vac14 homolog (S. cerevisiae)
7.9	6.73	2.25	Spc24	SPC24, NDC80 kinetochore complex component, homolog (S. cerevisiae)
8.7	7.53	2.25	Rtn2	reticulon 2 (Z-band associated protein)
8.35	7.18	2.25	Arg2	arginase type II
9.3	8.13	2.25	Fmo2	flavin containing monooxygenase 2
7.31	6.14	2.25	Kalrn	kalirin, RhoGEF kinase
5.13	3.96	2.25	Klf8	Kruppel-like factor 8
11.78	10.6	2.25	Ube2j1	ubiquitin-conjugating enzyme E2J 1
6.48	5.31	2.25	Nckap5	NCK-associated protein 5
13.08	11.92	2.24	Pon3	paraoxonase 3
10.2	9.04	2.24	Prpsap1	phosphoribosyl pyrophosphate synthetase-associated protein 1
7.45	6.29	2.24	Mastl	microtubule associated serine/threonine kinase-like
5.56	4.4	2.24	Gm11166	predicted gene 11166
9.32	8.16	2.24	Traf3ip2	TRAF3 interacting protein 2
14.88	13.72	2.24	Lamtor5	late endosomal/lysosomal adaptor, MAPK and MTOR activator 5
9.41	8.25	2.24	Fkbp5	FK506 binding protein 5
10.63	9.47	2.24	Tug1	taurine upregulated gene 1
10.13	8.97	2.24	Trem2	triggering receptor expressed on myeloid cells 2
6.27	5.11	2.24	Vip	vasoactive intestinal polypeptide
11.39	10.22	2.24	Csnk1e	casein kinase 1, epsilon
8.84	7.67	2.24	P3h4	prolyl 3-hydroxylase family member 4 (non-enzymatic)
14.2	13.04	2.23	Fuca1	fucosidase, alpha-L- 1, tissue
10	8.85	2.23	Rqcd1	rcd1 (required for cell differentiation) homolog 1 (S. pombe)
5.1	3.94	2.23	Ccr5	chemokine (C-C motif) receptor 5
8.4	7.25	2.23	Blcap	bladder cancer associated protein homolog (human)
10.35	9.2	2.23	Mog	myelin oligodendrocyte glycoprotein
7.63	6.48	2.22	Exd2	exonuclease 3-5 domain containing 2; exonuclease 3'-5' domain containing 2
8.36	7.21	2.22	Fitm2	fat storage-inducing transmembrane protein 2
5.13	3.98	2.22	Cdkn2d	cyclin-dependent kinase inhibitor 2D (p19, inhibits CDK4)
10.36	9.21	2.22	St6galnac6; St6galnac4	ST6 (alpha-N-acetyl-neuraminyl-2,3-beta-galactosyl-1,3)-N-acetylgalactosaminide alpha-2,6-sialyltransferase 6; ST6 (alpha-N-acetyl-neuraminyl-2,3-beta-galactosyl-1,3)-N-acetylgalactosaminide alpha-2,6-sialyltransferase 4
6.15	5	2.22	Gm8050	predicted gene 8050 [Source:MGI Symbol;Acc:MGI:3779779]; predicted gene 8050
9.63	8.48	2.22	Pcdhb9	protocadherin beta 9
9.23	8.08	2.22	Rngtt	RNA guanylyltransferase and 5-phosphatase; RNA guanylyltransferase and 5'-phosphatase
8.07	6.92	2.22	Dis3l2	DIS3 mitotic control homolog (S. cerevisiae)-like 2
5.86	4.71	2.22	Olfr1039	olfactory receptor 1039
10.62	9.47	2.22	Lpin2	lipin 2
7.69	6.54	2.22	Tmem161a	transmembrane protein 161A
6.38	5.23	2.22	1700003E24Rik; BC061195	Gm5941 pseudogene; cDNA sequence BC061195
7.42	6.27	2.22	Zfp715	zinc finger protein 715
6.23	5.08	2.22	Nusap1	nucleolar and spindle associated protein 1
8.9	7.75	2.22	Adgrl2	adhesion G protein-coupled receptor L2
5.74	4.59	2.22	Npm2	nucleophosmin/nucleoplasmin 2
7.61	6.46	2.22	Lbr	lamin B receptor
9.59	8.44	2.22	R3hcc1l	R3H domain and coiled-coil containing 1 like
6.32	5.17	2.22	Zfp30	zinc finger protein 30
14.67	13.52	2.22	Ly86	lymphocyte antigen 86
8.16	7.01	2.22	Znhit3	zinc finger, HIT type 3
6.84	5.69	2.22	Arsj	arylsulfatase J
11.51	10.37	2.21	Gm21887	predicted gene, 21887 [Source:MGI Symbol;Acc:MGI:5434051]
5.48	4.34	2.21	LOC100504725	PREDICTED: uncharacterized LOC100504725 (LOC100504725), mRNA.
8.92	7.78	2.21	Stk38l	serine/threonine kinase 38 like
11.5	10.35	2.21	Mthfs	5, 10-methenyltetrahydrofolate synthetase
7.2	6.05	2.21	Cryl1	crystallin, lambda 1
6.61	5.46	2.21	Hfm1	HFM1, ATP-dependent DNA helicase homolog (S. cerevisiae)
11.01	9.87	2.21	Plekho1	pleckstrin homology domain containing, family O member 1
7.29	6.15	2.21	Tbc1d9	TBC1 domain family, member 9
11.72	10.58	2.21	Ccng2	cyclin G2
7.59	6.44	2.21	Atp8a2	ATPase, aminophospholipid transporter-like, class I, type 8A, member 2
8.43	7.28	2.21	Xab2	XPA binding protein 2
10.25	9.1	2.21	Crot	carnitine O-octanoyltransferase
6.42	5.27	2.21	Cd5	CD5 antigen
5.8	4.66	2.21	Rbm28	RNA binding motif protein 28
9.77	8.63	2.21	Gsap	gamma-secretase activating protein
8.35	7.2	2.21	Sumf1	sulfatase modifying factor 1
10.26	9.12	2.21	Atat1	alpha tubulin acetyltransferase 1
14.72	13.57	2.21	Grb14	growth factor receptor bound protein 14
8.7	7.57	2.2	Pold4	polymerase (DNA-directed), delta 4
9.71	8.57	2.2	Hip1r	huntingtin interacting protein 1 related
8.49	7.36	2.2	Gna13	guanine nucleotide binding protein, alpha 13
11.9	10.77	2.2	Syn3	synapsin III
8.85	7.71	2.2	Abhd14b	abhydrolase domain containing 14b
9.13	7.99	2.2	Tesk2	testis-specific kinase 2
9.42	8.28	2.2	Myt1	myelin transcription factor 1
9.14	8	2.2	Ndnl2	necdin-like 2
5.45	4.31	2.2	Abca13	ATP-binding cassette, sub-family A (ABC1), member 13
9.4	8.26	2.2	Itgam	integrin alpha M
10.47	9.33	2.2	Xpa	xeroderma pigmentosum, complementation group A
8.48	7.34	2.2	AI413582	expressed sequence AI413582
5.48	4.35	2.19	Olfr854	olfactory receptor 854
11.41	10.28	2.19	Thrsp	thyroid hormone responsive
6.85	5.73	2.19	Mtl5	metallothionein-like 5, testis-specific (tesmin)
7.15	6.02	2.19	Vwa3a	von Willebrand factor A domain containing 3A
7.54	6.41	2.19	Tlr4	toll-like receptor 4
12.71	11.58	2.19	Exoc4	exocyst complex component 4
9.56	8.43	2.19	Ablim1	actin-binding LIM protein 1
6.59	5.45	2.19	Zfp558	zinc finger protein 558
7.51	6.38	2.19	Pappa	pregnancy-associated plasma protein A
9.63	8.5	2.19	Eci2	enoyl-Coenzyme A delta isomerase 2
10.11	8.98	2.19	Sgf29	SAGA complex associated factor 29
10.09	8.96	2.19	Pdp1	pyruvate dehyrogenase phosphatase catalytic subunit 1
8.97	7.84	2.19	Tox	thymocyte selection-associated high mobility group box
5.08	3.95	2.19	C1qtnf4	C1q and tumor necrosis factor related protein 4
6.91	5.78	2.19	Ska3	spindle and kinetochore associated complex subunit 3
6.04	4.91	2.19	BC030499	cDNA sequence BC030499
11.7	10.57	2.19	2310009B15Rik	RIKEN cDNA 2310009B15 gene
14.94	13.8	2.19	Csnk2b	casein kinase 2, beta polypeptide
13.28	12.14	2.19	Sri	sorcin
9.77	8.65	2.18	Timm21	tranlocase of inner mitochondrial membrane 21
6.87	5.75	2.18	2610301B20Rik	RIKEN cDNA 2610301B20 gene
6.1	4.98	2.18	Zik1	zinc finger protein interacting with K protein 1
13.61	12.49	2.18	Psma6	proteasome (prosome, macropain) subunit, alpha type 6
9.77	8.65	2.18	Ercc3	excision repair cross-complementing rodent repair deficiency, complementation group 3
16.5	15.38	2.18	Dhrs1	dehydrogenase/reductase (SDR family) member 1
7.01	5.88	2.18	H2-DMa	histocompatibility 2, class II, locus DMa
9.21	8.08	2.18	Npc2	Niemann-Pick type C2
6	4.88	2.18	Mboat7	membrane bound O-acyltransferase domain containing 7
8.88	7.76	2.18	Slc22a15	solute carrier family 22 (organic anion/cation transporter), member 15
14.16	13.04	2.18	Ptp4a2	protein tyrosine phosphatase 4a2
6.28	5.17	2.17	Sfmbt2	Scm-like with four mbt domains 2
7.59	6.47	2.17	Nkain4	Na+/K+ transporting ATPase interacting 4
10.44	9.32	2.17	Eml5	echinoderm microtubule associated protein like 5
9.99	8.87	2.17	Pcgf6	polycomb group ring finger 6
6.73	5.61	2.17	Cyp4f39	cytochrome P450, family 4, subfamily f, polypeptide 39
8.48	7.36	2.17	Lingo2	leucine rich repeat and Ig domain containing 2
11.03	9.91	2.17	Polr3c	polymerase (RNA) III (DNA directed) polypeptide C
5.31	4.19	2.17	Srcin1	SRC kinase signaling inhibitor 1
5.58	4.46	2.17	Serpina3h	serine (or cysteine) peptidase inhibitor, clade A, member 3H
7.77	6.66	2.17	Parvg	parvin, gamma
7.98	6.86	2.17	Mrps31	mitochondrial ribosomal protein S31
5.41	4.29	2.17	Mrgprx2	MAS-related GPR, member X2
5.42	4.3	2.17	4933416C03Rik	RIKEN cDNA 4933416C03 gene
7.09	5.97	2.17	Nat1	N-acetyl transferase 1
10	8.88	2.17	Cbx4	chromobox 4
8.8	7.68	2.17	Mks1	Meckel syndrome, type 1
10.93	9.82	2.17	Aup1	ancient ubiquitous protein 1
8.08	6.96	2.17	Sema3d	sema domain, immunoglobulin domain (Ig), short basic domain, secreted, (semaphorin) 3D
12.18	11.06	2.17	Polr2f	polymerase (RNA) II (DNA directed) polypeptide F
7.45	6.33	2.17	Bmp1	bone morphogenetic protein 1
7.9	6.78	2.17	Nudcd2	NudC domain containing 2
9.45	8.33	2.17	Spint1	serine protease inhibitor, Kunitz type 1
5.66	4.55	2.16	Olfr1113	olfactory receptor 1113
10.17	9.06	2.16	Haus7	HAUS augmin-like complex, subunit 7
6.89	5.78	2.16	Podn	podocan
13.25	12.14	2.16	Nme1	NME/NM23 nucleoside diphosphate kinase 1
10.06	8.95	2.16	Pigyl	phosphatidylinositol glycan anchor biosynthesis, class Y-like
7.73	6.62	2.16	Gk	glycerol kinase
6.82	5.71	2.16	Ttc41	tetratricopeptide repeat domain 41
10.71	9.59	2.16	Zufsp	zinc finger with UFM1-specific peptidase domain
5.71	4.59	2.16	Cx3cl1	chemokine (C-X3-C motif) ligand 1
9.1	7.99	2.16	Ank2	ankyrin 2, brain
6.9	5.79	2.16	Dusp15	dual specificity phosphatase-like 15
10.33	9.23	2.15	Gnaq	guanine nucleotide binding protein, alpha q polypeptide
11.78	10.68	2.15	Mgea5	meningioma expressed antigen 5 (hyaluronidase)
8.95	7.85	2.15	Adssl1	adenylosuccinate synthetase like 1
8.09	6.99	2.15	Fezf2	Fez family zinc finger 2
8.57	7.47	2.15	Gm17728	predicted gene, 17728 [Source:MGI Symbol;Acc:MGI:4937362]
8.93	7.83	2.15	Mast3	microtubule associated serine/threonine kinase 3
9.53	8.43	2.15	Zmym1	zinc finger, MYM domain containing 1
6.87	5.76	2.15	5330417C22Rik	RIKEN cDNA 5330417C22 gene
7.37	6.26	2.15	Rbm15	RNA binding motif protein 15
5.15	4.04	2.15	4931423N10Rik	RIKEN cDNA 4931423N10 gene
7.92	6.81	2.15	Pdxp	pyridoxal (pyridoxine, vitamin B6) phosphatase
7.79	6.69	2.15	Pdss2	prenyl (solanesyl) diphosphate synthase, subunit 2
6.56	5.45	2.15	Dner	delta/notch-like EGF repeat containing
6.79	5.68	2.15	Fkbp4	FK506 binding protein 4
9.26	8.15	2.15	Ssh2	slingshot homolog 2 (Drosophila)
5.86	4.75	2.15	Trim30e-ps1	tripartite motif-containing 30E, pseudogene 1
8.05	6.96	2.14	Slc20a2	solute carrier family 20, member 2
6.29	5.19	2.14	Hibch	3-hydroxyisobutyryl-Coenzyme A hydrolase
13.54	12.44	2.14	Gtf2h5	general transcription factor IIH, polypeptide 5
11.47	10.37	2.14	H2-Ke6	H2-K region expressed gene 6
7.1	6.01	2.14	Dis3	DIS3 mitotic control homolog (S. cerevisiae)
8.11	7.02	2.14	Eml6	echinoderm microtubule associated protein like 6
10.04	8.94	2.14	Selm	selenoprotein M
6.62	5.52	2.14	Ebp	phenylalkylamine Ca2+ antagonist (emopamil) binding protein
9.2	8.1	2.14	Mpdz	multiple PDZ domain protein
9.74	8.64	2.14	Dcaf17	DDB1 and CUL4 associated factor 17
9.41	8.31	2.14	Dhcr7	7-dehydrocholesterol reductase
6.28	5.18	2.14	Arsa	arylsulfatase A
6.46	5.36	2.14	Entpd7	ectonucleoside triphosphate diphosphohydrolase 7
9.16	8.06	2.14	Siah1a	seven in absentia 1A
6.03	4.93	2.14	Vps33b	vacuolar protein sorting 33B (yeast)
10.86	9.76	2.14	Cdh9	cadherin 9
8.15	7.05	2.14	Ccdc53	coiled-coil domain containing 53
6.65	5.56	2.13	Myo5b	myosin VB
8.36	7.28	2.13	Wdsub1	WD repeat, SAM and U-box domain containing 1
9.28	8.2	2.13	Cfap52	cilia and flagella associated protein 52
9.26	8.17	2.13	1810055G02Rik	RIKEN cDNA 1810055G02 gene
8.09	7	2.13	Zfpm2	zinc finger protein, multitype 2
7.35	6.26	2.13	Smim1	small integral membrane protein 1
9.3	8.21	2.13	Nfil3	nuclear factor, interleukin 3, regulated
9.57	8.47	2.13	Dlat	dihydrolipoamide S-acetyltransferase (E2 component of pyruvate dehydrogenase complex)
8.38	7.29	2.13	Psmd13	proteasome (prosome, macropain) 26S subunit, non-ATPase, 13
9.26	8.17	2.13	Fam175a	family with sequence similarity 175, member A
13.76	12.66	2.13	Rpl15	ribosomal protein L15
7.9	6.8	2.13	Rhbdd2	rhomboid domain containing 2
9.28	8.19	2.13	Yme1l1	YME1-like 1 (S. cerevisiae)
7	5.91	2.13	Wdr76	WD repeat domain 76
7.55	6.45	2.13	Cdc14b	CDC14 cell division cycle 14B
9.8	8.7	2.13	Nprl2	nitrogen permease regulator-like 2
6.32	5.22	2.13	Gm4944	predicted gene 4944
6.1	5.02	2.12	Ctse	cathepsin E
9.47	8.39	2.12	Gm9396	predicted gene 9396 [Source:MGI Symbol;Acc:MGI:3645563]
5.68	4.59	2.12	Ndc80	NDC80 homolog, kinetochore complex component (S. cerevisiae)
11.09	10.01	2.12	Tmsb15b2; Tmsb15b1; Tmsb15l	thymosin beta 15b2; thymosin beta 15b1; thymosin beta 15b like
10.45	9.37	2.12	Btbd3	BTB (POZ) domain containing 3
12.69	11.61	2.12	Dnase2a; Gm38426	deoxyribonuclease II alpha; predicted gene, 38426
10.76	9.67	2.12	Gba	glucosidase, beta, acid
7.08	6	2.12	LOC105242449; Gm21103	uncharacterized LOC105242449; predicted gene, 21103
5.14	4.05	2.12	Pdzph1	PDZ and pleckstrin homology domains 1
12.04	10.95	2.12	Gm3873	PREDICTED: predicted gene 3873 (Gm3873), mRNA.
9.76	8.67	2.12	Ccnyl1	cyclin Y-like 1
8.21	7.12	2.12	Fkbp7	FK506 binding protein 7
9.37	8.3	2.11	Ddb1	damage specific DNA binding protein 1
6.67	5.59	2.11	H2-Ob	histocompatibility 2, O region beta locus
6.62	5.55	2.11	Sp110	Sp110 nuclear body protein
6.06	4.98	2.11	Srrd	SRR1 domain containing
7.08	6.01	2.11	H2afx	H2A histone family, member X
6.93	5.85	2.11	Rpp40	ribonuclease P 40 subunit
5.29	4.21	2.11	Ghrhr	growth hormone releasing hormone receptor
6.32	5.24	2.11	Slc43a2	solute carrier family 43, member 2
4.8	3.73	2.11	Adam39	a disintegrin and metallopeptidase domain 39
8.05	6.97	2.11	Hsd3b7	hydroxy-delta-5-steroid dehydrogenase, 3 beta- and steroid delta-isomerase 7
9.98	8.9	2.11	Fnip1	folliculin interacting protein 1
7.98	6.9	2.11	H2-M5	histocompatibility 2, M region locus 5
7.88	6.8	2.11	Gps1	G protein pathway suppressor 1
7.82	6.74	2.11	Ubiad1	UbiA prenyltransferase domain containing 1
6.9	5.83	2.1	Setd1a	SET domain containing 1A
9.78	8.72	2.1	Atg2b	autophagy related 2B
9.8	8.73	2.1	Zfp821	zinc finger protein 821
7.34	6.28	2.1	Srprb	signal recognition particle receptor, B subunit
9.9	8.83	2.1	Ccdc25	coiled-coil domain containing 25
5.89	4.82	2.1	Vmn1r50	vomeronasal 1 receptor 50
8.7	7.63	2.1	Msh3	mutS homolog 3 (E. coli)
9.45	8.38	2.1	E2f5	E2F transcription factor 5
13.04	11.98	2.1	Ppp1ca	protein phosphatase 1, catalytic subunit, alpha isoform
7	5.93	2.1	Lrrc8d	leucine rich repeat containing 8D
10.25	9.18	2.1	Clec7a	C-type lectin domain family 7, member a
11.2	10.13	2.1	Ptdss1	phosphatidylserine synthase 1
8.31	7.24	2.1	Ctns	cystinosis, nephropathic
8.9	7.83	2.1	Nacad	NAC alpha domain containing
8.68	7.61	2.1	Gys1	glycogen synthase 1, muscle
9.33	8.26	2.1	2700094K13Rik	RIKEN cDNA 2700094K13 gene
9.34	8.27	2.1	Ms4a6d	membrane-spanning 4-domains, subfamily A, member 6D
7.64	6.57	2.1	Unc5c	unc-5 homolog C (C. elegans)
7.34	6.27	2.1	Hfe	hemochromatosis
11.78	10.71	2.1	Kxd1	KxDL motif containing 1
10.92	9.85	2.1	H2-K1	histocompatibility 2, K1, K region
11.78	10.7	2.1	S100a4	S100 calcium binding protein A4
7.83	6.75	2.1	Rragb	Ras-related GTP binding B
6.46	5.39	2.1	Dixdc1	DIX domain containing 1
7.57	6.5	2.1	Kirrel3	kin of IRRE like 3 (Drosophila)
7.8	6.73	2.1	Wdr35	WD repeat domain 35
15.54	14.48	2.09	Nfe2l1	nuclear factor, erythroid derived 2,-like 1
5.78	4.72	2.09	Rnase1	ribonuclease, RNase A family, 1 (pancreatic)
5.38	4.32	2.09	Tekt1	tektin 1
5.08	4.02	2.09	Stoml3	stomatin (Epb7.2)-like 3
7.85	6.78	2.09	Bcl2a1c	B cell leukemia/lymphoma 2 related protein A1c
7.82	6.76	2.09	AI464131	expressed sequence AI464131
8.67	7.61	2.09	Cog4	component of oligomeric golgi complex 4
8.31	7.25	2.09	Ncapg	non-SMC condensin I complex, subunit G
5.98	4.92	2.09	Ptpn23	protein tyrosine phosphatase, non-receptor type 23
7.41	6.34	2.09	Nelfe	negative elongation factor complex member E, Rdbp
9.44	8.38	2.09	Sntg1	syntrophin, gamma 1
8.11	7.05	2.09	Tbc1d31	TBC1 domain family, member 31
11.05	9.98	2.09	Fam193a	family with sequence similarity 193, member A
10.92	9.86	2.09	Riiad1	regulatory subunit of type II PKA R-subunit (RIIa) domain containing 1
5.87	4.8	2.09	Olfr1471	olfactory receptor 1471
10.79	9.73	2.09	Zfp354c	zinc finger protein 354C
9.23	8.17	2.09	Tmem218	transmembrane protein 218
10.23	9.17	2.09	Srsf9	serine/arginine-rich splicing factor 9
9.42	8.35	2.09	Qtrtd1	queuine tRNA-ribosyltransferase domain containing 1
8.76	7.69	2.09	Morc2b	microrchidia 2B
8.04	6.97	2.09	Pcsk5	proprotein convertase subtilisin/kexin type 5
6.25	5.18	2.09	Crnkl1	Crn, crooked neck-like 1 (Drosophila)
6.04	4.97	2.09	Dspp	dentin sialophosphoprotein
12.92	11.86	2.08	Hint1	histidine triad nucleotide binding protein 1
8.28	7.23	2.08	B3galt5	UDP-Gal:betaGlcNAc beta 1,3-galactosyltransferase, polypeptide 5
7.96	6.91	2.08	Tubg1	tubulin, gamma 1
7.95	6.9	2.08	Zic5	zinc finger protein of the cerebellum 5
7.86	6.81	2.08	Apln	apelin
8.29	7.24	2.08	Ahnak2	AHNAK nucleoprotein 2
7.95	6.9	2.08	2610524H06Rik	RIKEN cDNA 2610524H06 gene
9.92	8.86	2.08	Zfp14	zinc finger protein 14
6.68	5.62	2.08	Rgs19	regulator of G-protein signaling 19
8.36	7.3	2.08	Parn	poly(A)-specific ribonuclease (deadenylation nuclease)
12.22	11.16	2.08	Cacng7	calcium channel, voltage-dependent, gamma subunit 7
8.38	7.32	2.08	Tcp1	t-complex protein 1
11.79	10.73	2.08	Ppp4r1	protein phosphatase 4, regulatory subunit 1
7.62	6.57	2.07	Cntnap4	contactin associated protein-like 4
7.82	6.77	2.07	Dnaic1	dynein, axonemal, intermediate chain 1
4.64	3.6	2.07	Dnah6	dynein, axonemal, heavy chain 6
8	6.95	2.07	Lrrc55	leucine rich repeat containing 55
4.21	3.16	2.07	Gm14597	predicted gene 14597 [Source:MGI Symbol;Acc:MGI:3711766]; predicted gene 14597
6.96	5.92	2.07	Srsf12	serine/arginine-rich splicing factor 12
6.41	5.36	2.07	Rsph1	radial spoke head 1 homolog (Chlamydomonas)
8.48	7.43	2.07	Rab36	RAB36, member RAS oncogene family
7.29	6.25	2.07	Hydin	HYDIN, axonemal central pair apparatus protein
11.26	10.21	2.07	Ap2m1	adaptor-related protein complex 2, mu 1 subunit
10.33	9.28	2.07	Uchl5	ubiquitin carboxyl-terminal esterase L5
5.18	4.13	2.07	Ptprv	protein tyrosine phosphatase, receptor type, V
9.83	8.78	2.07	Srsf4	serine/arginine-rich splicing factor 4
7.86	6.81	2.07	Dppa5a	developmental pluripotency associated 5A
10.99	9.94	2.07	Dcun1d5	DCN1, defective in cullin neddylation 1, domain containing 5 (S. cerevisiae)
9.01	7.96	2.07	Emg1	EMG1 nucleolar protein homolog (S. cerevisiae)
15.24	14.19	2.07	Mrps18c	mitochondrial ribosomal protein S18C
8.62	7.57	2.07	Ddah2	dimethylarginine dimethylaminohydrolase 2
10.82	9.77	2.07	Fancl	Fanconi anemia, complementation group L
10.32	9.27	2.07	Rcor3	REST corepressor 3
12.56	11.51	2.07	Edil3	EGF-like repeats and discoidin I-like domains 3
7.1	6.05	2.07	Gm9936	predicted gene 9936
10	8.96	2.06	Sema5b	sema domain, seven thrombospondin repeats (type 1 and type 1-like), transmembrane domain (TM) and short cytoplasmic domain, (semaphorin) 5B
8.64	7.6	2.06	Serpind1	serine (or cysteine) peptidase inhibitor, clade D, member 1
6.75	5.71	2.06	Ly6k	lymphocyte antigen 6 complex, locus K
13.3	12.26	2.06	Gpx4	glutathione peroxidase 4
10.17	9.13	2.06	Tsc1	tuberous sclerosis 1
14.83	13.79	2.06	Mapkapk2	MAP kinase-activated protein kinase 2
14.6	13.56	2.06	Hrsp12	heat-responsive protein 12
7.04	5.99	2.06	Gtse1	G two S phase expressed protein 1
10.19	9.14	2.06	Pop5	processing of precursor 5, ribonuclease P/MRP family (S. cerevisiae)
9.32	8.28	2.06	Pgs1	phosphatidylglycerophosphate synthase 1
9.61	8.56	2.06	E2f4	E2F transcription factor 4
7.87	6.82	2.06	Invs	inversin
6.66	5.62	2.06	Olfr1310	olfactory receptor 1310
7.48	6.44	2.06	Cyp4f15	cytochrome P450, family 4, subfamily f, polypeptide 15
12.61	11.57	2.06	AF251705	cDNA sequence AF251705
5.84	4.81	2.05	Galm	galactose mutarotase
5.6	4.56	2.05	Olfr1496	olfactory receptor 1496
7.89	6.85	2.05	B430306N03Rik	RIKEN cDNA B430306N03 gene
7.72	6.69	2.05	Dnajc1	DnaJ (Hsp40) homolog, subfamily C, member 1
10.07	9.04	2.05	Extl3	exostoses (multiple)-like 3
6.97	5.94	2.05	Gstm7	glutathione S-transferase, mu 7
12.77	11.73	2.05	Rhou	ras homolog gene family, member U
6.72	5.68	2.05	Akr1b8	aldo-keto reductase family 1, member B8
6.57	5.53	2.05	Top1mt	DNA topoisomerase 1, mitochondrial
9.39	8.35	2.05	Tmx1	thioredoxin-related transmembrane protein 1
8.09	7.06	2.05	Cd2bp2	CD2 antigen (cytoplasmic tail) binding protein 2
10.84	9.81	2.05	Fcgr1	Fc receptor, IgG, high affinity I
9.31	8.28	2.05	Cenpa	centromere protein A
8.54	7.51	2.05	Olfr538	olfactory receptor 538
4.7	3.66	2.05	Sdr16c6	short chain dehydrogenase/reductase family 16C, member 6
6.63	5.6	2.05	Zfp949	zinc finger protein 949
12.47	11.43	2.05	Lmbrd1	LMBR1 domain containing 1
4.13	3.09	2.05	Tdo2	tryptophan 2,3-dioxygenase
7.5	6.46	2.05	Mdn1	midasin homolog (yeast)
9.54	8.52	2.04	Bud31	BUD31 homolog (yeast)
6.13	5.11	2.04	Olfr1243	olfactory receptor 1243
5.07	4.05	2.04	Cited4	Cbp/p300-interacting transactivator, with Glu/Asp-rich carboxy-terminal domain, 4
5.65	4.62	2.04	Rit1	Ras-like without CAAX 1
6.4	5.37	2.04	Duxbl2; Duxbl3; Duxbl1	double homeobox B-like 2; double homeobox B-like 3; double homeobox B-like 1
5.57	4.54	2.04	Cryz	crystallin, zeta
13.35	12.32	2.04	Cstb	cystatin B
5.38	4.35	2.04	Rps6kl1	ribosomal protein S6 kinase-like 1
4.88	3.85	2.04	Kctd2	potassium channel tetramerisation domain containing 2
10.73	9.7	2.04	Hax1	HCLS1 associated X-1
10.17	9.14	2.04	Tmeff1	transmembrane protein with EGF-like and two follistatin-like domains 1
13.21	12.17	2.04	BC031181	cDNA sequence BC031181
7.02	5.99	2.04	Tbrg3	transforming growth factor beta regulated gene 3
7.28	6.26	2.03	Asb6	ankyrin repeat and SOCS box-containing 6
14.72	13.71	2.03	Ctsb	cathepsin B
7.37	6.35	2.03	Mepe	matrix extracellular phosphoglycoprotein with ASARM motif (bone)
7.13	6.11	2.03	Wdr20	WD repeat domain 20
8	6.98	2.03	Jtb	jumping translocation breakpoint
4.71	3.69	2.03	Cenpl	centromere protein L
9.18	8.16	2.03	Cul7	cullin 7
6.46	5.44	2.03	Qsox2	quiescin Q6 sulfhydryl oxidase 2
4.82	3.8	2.03	Olfr58	olfactory receptor 58
7.83	6.81	2.03	Cdhr4	cadherin-related family member 4
8.66	7.64	2.03	Gm5512	required for meiotic nuclear division 1 pseudogene
6.48	5.46	2.03	Atp6v1e2	ATPase, H+ transporting, lysosomal V1 subunit E2
6.99	5.97	2.03	Efhc2	EF-hand domain (C-terminal) containing 2
13.02	12	2.03	Sin3a	transcriptional regulator, SIN3A (yeast)
6.53	5.5	2.03	Trim34b; Trim34a	tripartite motif-containing 34B; tripartite motif-containing 34A
7.17	6.14	2.03	Ampd2	adenosine monophosphate deaminase 2
8.58	7.55	2.03	Toe1	target of EGR1, member 1 (nuclear)
7.86	6.83	2.03	Sdf2l1	stromal cell-derived factor 2-like 1
6.86	5.85	2.02	Map4k2	mitogen-activated protein kinase kinase kinase kinase 2
7.25	6.24	2.02	Prss36	protease, serine 36
8.2	7.19	2.02	Cyp3a13	cytochrome P450, family 3, subfamily a, polypeptide 13
5.31	4.3	2.02	Iqch	IQ motif containing H
10.59	9.57	2.02	Scrn1	secernin 1
16.16	15.14	2.02	Lgmn	legumain
5.32	4.31	2.02	Hcrtr1	hypocretin (orexin) receptor 1
7.14	6.13	2.02	Txndc5	thioredoxin domain containing 5
12.3	11.28	2.02	Psmb6	proteasome (prosome, macropain) subunit, beta type 6
5.95	4.93	2.02	Spint3	serine peptidase inhibitor, Kunitz type, 3
10.91	9.89	2.02	Bbs2	Bardet-Biedl syndrome 2 (human)
7.79	6.77	2.02	Meis1	Meis homeobox 1
9.81	8.8	2.02	Actr1a	ARP1 actin-related protein 1A, centractin alpha
7.03	6.01	2.02	Agrp	agouti related neuropeptide
11.18	10.16	2.02	Psmc5	protease (prosome, macropain) 26S subunit, ATPase 5
7.9	6.88	2.02	Gm5801	ubiquitin-conjugating enzyme E2, J2 homolog pseudogene
9.16	8.14	2.02	Tmem206	transmembrane protein 206
9.42	8.4	2.02	Asf1b	anti-silencing function 1B histone chaperone
6.57	5.56	2.02	Tcaim	T cell activation inhibitor, mitochondrial
6.08	5.06	2.02	Trdmt1	tRNA aspartic acid methyltransferase 1
10.83	9.81	2.02	Bcr	breakpoint cluster region
7.94	6.93	2.02	Samd15	sterile alpha motif domain containing 15
7.01	5.99	2.02	Kcnf1	potassium voltage-gated channel, subfamily F, member 1
6.44	5.44	2.01	Gpr65	G-protein coupled receptor 65
6.94	5.93	2.01	Lonp1	lon peptidase 1, mitochondrial
11.54	10.54	2.01	Chuk	conserved helix-loop-helix ubiquitous kinase
7.07	6.06	2.01	Mrps5	mitochondrial ribosomal protein S5
13.81	12.81	2.01	Hist2h2aa1	histone cluster 2, H2aa1
13.81	12.81	2.01	Hist2h2aa2	histone cluster 2, H2aa2
12.4	11.4	2.01	Rpl10; Snora70	ribosomal protein L10; small nucleolar RNA, H/ACA box 70
7.02	6.02	2.01	Dmtn	dematin actin binding protein
11.72	10.71	2.01	Mid1	midline 1
7.04	6.04	2.01	Nos1	nitric oxide synthase 1, neuronal
5.39	4.38	2.01	Vmn1r116	vomeronasal 1 receptor 116
7.55	6.54	2.01	Tmem183a	transmembrane protein 183A
10.08	9.07	2.01	Slc50a1	solute carrier family 50 (sugar transporter), member 1
10.71	9.71	2.01	Ephb1	Eph receptor B1
7.83	6.82	2.01	Zfp937	zinc finger protein 937
5.7	4.69	2.01	Tshr	thyroid stimulating hormone receptor
6.4	5.39	2.01	Tmem100	transmembrane protein 100
5.46	4.45	2.01	Vmn2r11	vomeronasal 2, receptor 11
9.3	8.29	2.01	Snrpa	small nuclear ribonucleoprotein polypeptide A
10.99	9.98	2.01	Uevld	UEV and lactate/malate dehyrogenase domains
13.67	12.65	2.01	C1qbp	complement component 1, q subcomponent binding protein
6.05	5.06	2	Prl7a2	prolactin family 7, subfamily a, member 2
13.25	12.25	2	Tmed10	transmembrane emp24-like trafficking protein 10 (yeast)
12.55	11.56	2	Lamtor2	late endosomal/lysosomal adaptor, MAPK and MTOR activator 2
4.73	3.74	2	Dkc1	dyskeratosis congenita 1, dyskerin
6.34	5.34	2	1700028P14Rik	RIKEN cDNA 1700028P14 gene
7.13	6.13	2	Lix1l	Lix1-like
8.47	7.47	2	Rnf14	ring finger protein 14
7.77	6.77	2	Smpd2	sphingomyelin phosphodiesterase 2, neutral
9.55	8.55	2	Zfp280d	zinc finger protein 280D
8.54	7.54	2	Slc38a7	solute carrier family 38, member 7
7.31	6.31	2	Smim20	small integral membrane protein 20
5.69	4.69	2	Psapl1	prosaposin-like 1
8.67	7.66	2	Lsg1	large subunit GTPase 1 homolog (S. cerevisiae)
9.85	8.85	2	Nsmce4a	non-SMC element 4 homolog A (S. cerevisiae)
4.65	3.65	2	Gm21721	predicted gene, 21721 [Source:MGI Symbol;Acc:MGI:5433885]
6.18	5.17	2	Zbtb42	zinc finger and BTB domain containing 42
11.39	10.39	2	Hnrnpu	heterogeneous nuclear ribonucleoprotein U
12.72	11.72	2	Tbp	TATA box binding protein
8.75	7.74	2	Ykt6	YKT6 homolog (S. Cerevisiae)
9.58	8.58	2	Sh3bp4	SH3-domain binding protein 4
7.21	6.2	2	Ambn	ameloblastin
6.27	5.28	1.99	Gm17404	predicted gene, 17404 [Source:MGI Symbol;Acc:MGI:4937038]
6.71	5.72	1.99	Gpt2	glutamic pyruvate transaminase (alanine aminotransferase) 2
11.9	10.91	1.99	Prpf38a	PRP38 pre-mRNA processing factor 38 (yeast) domain containing A
6.57	5.58	1.99	Ccdc163	coiled-coil domain containing 163
15.05	14.07	1.99	Hacd2	3-hydroxyacyl-CoA dehydratase 2
10.09	9.1	1.99	2810428I15Rik	RIKEN cDNA 2810428I15 gene
5.54	4.55	1.99	Inpp1	inositol polyphosphate-1-phosphatase
11.71	10.72	1.99	Apip	APAF1 interacting protein
10.57	9.58	1.99	Cript	cysteine-rich PDZ-binding protein
13.34	12.35	1.99	Ifitm3	interferon induced transmembrane protein 3
6.4	5.4	1.99	Olfr1154	olfactory receptor 1154
13.67	12.68	1.99	BC004004	cDNA sequence BC004004
12.55	11.56	1.99	Gngt2	guanine nucleotide binding protein (G protein), gamma transducing activity polypeptide 2
9.2	8.21	1.99	Eif2b3	eukaryotic translation initiation factor 2B, subunit 3
5.88	4.89	1.99	4930513O06Rik	RIKEN cDNA 4930513O06 gene
12.01	11.02	1.99	2019-03-08	membrane-associated ring finger (C3HC4) 8
5.97	4.98	1.99	Mrps18b	mitochondrial ribosomal protein S18B
8.58	7.58	1.99	Ehd3	EH-domain containing 3
6.92	5.93	1.99	Pcdhb15	protocadherin beta 15
4.98	3.99	1.99	Myrfl	myelin regulatory factor-like
7.37	6.37	1.99	Csad	cysteine sulfinic acid decarboxylase
10.99	10	1.99	Pafah1b2	platelet-activating factor acetylhydrolase, isoform 1b, subunit 2
6.88	5.88	1.99	C330027C09Rik	RIKEN cDNA C330027C09 gene
10.76	9.76	1.99	Nck1	non-catalytic region of tyrosine kinase adaptor protein 1
8.82	7.82	1.99	A230046K03Rik	RIKEN cDNA A230046K03 gene
5.21	4.21	1.99	Cdk1	cyclin-dependent kinase 1
9	8.01	1.99	Gpr171	G protein-coupled receptor 171
7.23	6.24	1.99	Tfpi	tissue factor pathway inhibitor
7.66	6.66	1.99	Rplp0	ribosomal protein, large, P0
7.86	6.86	1.99	Aamp	angio-associated migratory protein
9.24	8.26	1.98	2310022A10Rik	RIKEN cDNA 2310022A10 gene
7.06	6.08	1.98	Cfap53	cilia and flagella associated protein 53
14.44	13.46	1.98	Fabp7	fatty acid binding protein 7, brain
5.18	4.19	1.98	Srd5a2	steroid 5 alpha-reductase 2
11.81	10.83	1.98	Cebpg	CCAAT/enhancer binding protein (C/EBP), gamma
10.91	9.93	1.98	Dguok	deoxyguanosine kinase
7.59	6.6	1.98	Osgep	O-sialoglycoprotein endopeptidase
12.32	11.33	1.98	Rb1	retinoblastoma 1
7.28	6.29	1.98	Rsl24d1	ribosomal L24 domain containing 1
10.98	9.99	1.98	Gatm	glycine amidinotransferase (L-arginine:glycine amidinotransferase)
4.2	3.22	1.98	Parp9	poly (ADP-ribose) polymerase family, member 9
11.44	10.45	1.98	Aldoc	aldolase C, fructose-bisphosphate
5	4.02	1.98	Eda2r	ectodysplasin A2 receptor
6.53	5.54	1.98	Rasal1	RAS protein activator like 1 (GAP1 like)
5.82	4.83	1.98	Crip3	cysteine-rich protein 3
8.09	7.1	1.98	Plcb2	phospholipase C, beta 2
6.28	5.29	1.98	Olfr968	olfactory receptor 968
6.57	5.58	1.98	Gucy2g	guanylate cyclase 2g
14.44	13.45	1.98	Unc50	unc-50 homolog (C. elegans)
9.53	8.54	1.98	Rcor3	REST corepressor 3
8.86	7.89	1.97	Zfp748	zinc finger protein 748
9.08	8.1	1.97	Arhgap26; 9630014M24Rik	Rho GTPase activating protein 26; RIKEN cDNA 9630014M24 gene
10.01	9.03	1.97	Eif5a	eukaryotic translation initiation factor 5A
6.52	5.54	1.97	Unc45a	unc-45 homolog A (C. elegans)
8.47	7.49	1.97	Dgat2	diacylglycerol O-acyltransferase 2
6.2	5.22	1.97	Zfp36	zinc finger protein 36
6.72	5.74	1.97	E330009J07Rik	RIKEN cDNA E330009J07 gene
8.77	7.79	1.97	Cct3	chaperonin containing Tcp1, subunit 3 (gamma)
7.48	6.5	1.97	Papss1	3-phosphoadenosine 5-phosphosulfate synthase 1; 3'-phosphoadenosine 5'-phosphosulfate synthase 1
9.59	8.61	1.97	Lipt1	lipoyltransferase 1
11.63	10.65	1.97	Nsfl1c	NSFL1 (p97) cofactor (p47)
8.25	7.27	1.97	Trappc6a	trafficking protein particle complex 6A
8.96	7.98	1.97	Zfp160	zinc finger protein 160
8.86	7.88	1.97	Pcbp1	poly(rC) binding protein 1
8.37	7.39	1.97	Hebp1	heme binding protein 1
11.94	10.96	1.97	Trappc2	trafficking protein particle complex 2
7.32	6.34	1.97	Pglyrp4	peptidoglycan recognition protein 4
7.75	6.77	1.97	B4galt4	UDP-Gal:betaGlcNAc beta 1,4-galactosyltransferase, polypeptide 4
9.44	8.46	1.97	Cadm3	cell adhesion molecule 3
8.45	7.48	1.96	Tagap	T cell activation Rho GTPase activating protein
13.04	12.07	1.96	Creg1	cellular repressor of E1A-stimulated genes 1
9.23	8.27	1.96	AU040320	expressed sequence AU040320
9.66	8.69	1.96	Ing3	inhibitor of growth family, member 3
6.65	5.69	1.96	Naglu	alpha-N-acetylglucosaminidase (Sanfilippo disease IIIB)
11.68	10.71	1.96	Slain1	SLAIN motif family, member 1
13.08	12.11	1.96	1110032A03Rik	RIKEN cDNA 1110032A03 gene
6.97	6	1.96	Ncf1	neutrophil cytosolic factor 1
6.18	5.21	1.96	Olfr1116	olfactory receptor 1116
12.14	11.17	1.96	Lpar1	lysophosphatidic acid receptor 1
7.92	6.95	1.96	Ankrd27	ankyrin repeat domain 27 (VPS9 domain)
12.09	11.12	1.96	Smc4	structural maintenance of chromosomes 4
11.25	10.27	1.96	2900060B14Rik	RIKEN cDNA 2900060B14 gene
7.63	6.66	1.96	Slc9a7	solute carrier family 9 (sodium/hydrogen exchanger), member 7
7.55	6.58	1.96	Efna1	ephrin A1
10.76	9.79	1.96	Abcd2	ATP-binding cassette, sub-family D (ALD), member 2
6.22	5.24	1.96	Cltb	clathrin, light polypeptide (Lcb)
7.1	6.13	1.96	Fgfr3	fibroblast growth factor receptor 3
12.06	11.1	1.95	Idh3g	isocitrate dehydrogenase 3 (NAD+), gamma
9.59	8.63	1.95	Bmi1	Bmi1 polycomb ring finger oncogene
11.87	10.91	1.95	Ccdc58	coiled-coil domain containing 58
9.45	8.49	1.95	Utp11l	UTP11-like, U3 small nucleolar ribonucleoprotein, (yeast)
5.25	4.29	1.95	Abcb6	ATP-binding cassette, sub-family B (MDR/TAP), member 6
7.73	6.77	1.95	Cbx8	chromobox 8
5.8	4.84	1.95	Olfr362	olfactory receptor 362
7.43	6.47	1.95	Srsf6	serine/arginine-rich splicing factor 6
14.45	13.49	1.95	Pon2	paraoxonase 2
8.41	7.45	1.95	Wdyhv1	WDYHV motif containing 1
12.35	11.39	1.95	Igf1	insulin-like growth factor 1
6.62	5.65	1.95	Tmem42	transmembrane protein 42
7.39	6.43	1.95	Sgol1	shugoshin-like 1 (S. pombe)
8.25	7.29	1.95	Ccdc122	coiled-coil domain containing 122
9.07	8.11	1.95	Fez1	fasciculation and elongation protein zeta 1 (zygin I)
8.18	7.22	1.95	Mblac2	metallo-beta-lactamase domain containing 2
8.79	7.82	1.95	Mas1	MAS1 oncogene
13.23	12.27	1.95	Usp2	ubiquitin specific peptidase 2
7.96	7	1.95	Rnf19b	ring finger protein 19B
8.45	7.48	1.95	Uba7	ubiquitin-like modifier activating enzyme 7
12.92	11.96	1.95	Timm13	translocase of inner mitochondrial membrane 13
7.17	6.22	1.94	Edrf1	erythroid differentiation regulatory factor 1
4.66	3.71	1.94	Olfr1201	olfactory receptor 1201
10.54	9.58	1.94	Phxr4	per-hexamer repeat gene 4
9.99	9.04	1.94	Tubb5	tubulin, beta 5 class I
6.69	5.73	1.94	Gm6792	predicted gene 6792
10.15	9.2	1.94	Dolk	dolichol kinase
13.1	12.15	1.94	Gm14305	predicted gene 14305
4.77	3.81	1.94	Yif1a	Yip1 interacting factor homolog A (S. cerevisiae)
4.69	3.73	1.94	Ankrd22	ankyrin repeat domain 22
6.01	5.05	1.94	Mup13; Mup18; Mup16; Mup14; Mup17; Mup2; Mup15	major urinary protein 13; major urinary protein 18; major urinary protein 16; major urinary protein 14; major urinary protein 17; major urinary protein 2; major urinary protein 15
5.81	4.85	1.94	Epb41l1	erythrocyte membrane protein band 4.1 like 1
6.92	5.97	1.94	Ahcy; Gm4737	S-adenosylhomocysteine hydrolase; predicted gene 4737
8.01	7.06	1.94	Sybu	syntabulin (syntaxin-interacting)
6.19	5.23	1.94	Rasl11a	RAS-like, family 11, member A
10.49	9.54	1.94	Mrps17	mitochondrial ribosomal protein S17
6.94	5.98	1.94	Spc25	SPC25, NDC80 kinetochore complex component, homolog (S. cerevisiae)
5.27	4.31	1.94	Sult2a7	sulfotransferase family 2A, dehydroepiandrosterone (DHEA)-preferring, member 7
14.76	13.8	1.94	Ifnar2	interferon (alpha and beta) receptor 2
9.92	8.96	1.94	Ttc39c	tetratricopeptide repeat domain 39C
9.89	8.94	1.94	Tppp	tubulin polymerization promoting protein
12.38	11.43	1.93	Acbd6	acyl-Coenzyme A binding domain containing 6
5.79	4.85	1.93	Vmn1r125	vomeronasal 1 receptor 125
7.06	6.11	1.93	Fah	fumarylacetoacetate hydrolase
6.31	5.36	1.93	Prr7	proline rich 7 (synaptic)
7.56	6.62	1.93	Snx33	sorting nexin 33
4.61	3.66	1.93	Clcn7	chloride channel, voltage-sensitive 7
9.56	8.62	1.93	Lrrc8b	leucine rich repeat containing 8 family, member B
5.24	4.29	1.93	Meiob	meiosis specific with OB domains
9.97	9.02	1.93	Mdp1	magnesium-dependent phosphatase 1
6.28	5.34	1.93	Tnfaip8l2	tumor necrosis factor, alpha-induced protein 8-like 2
11.21	10.26	1.93	Psmc6	proteasome (prosome, macropain) 26S subunit, ATPase, 6
7.36	6.41	1.93	Otulin	OTU deubiquitinase with linear linkage specificity
5.19	4.24	1.93	LOC100862066	PREDICTED: uncharacterized LOC100862066 (LOC100862066), mRNA.
7.6	6.65	1.93	Tiam1	T cell lymphoma invasion and metastasis 1
11.22	10.27	1.93	Lyz2	lysozyme 2
8.47	7.52	1.93	Peli2	pellino 2
7.69	6.74	1.93	Ccbl1	cysteine conjugate-beta lyase 1
11.68	10.73	1.93	Arsb	arylsulfatase B
8.39	7.44	1.93	Il1rapl1	interleukin 1 receptor accessory protein-like 1
12.53	11.58	1.93	Ctsz	cathepsin Z
12.33	11.38	1.93	Mettl9	methyltransferase like 9
8.54	7.59	1.93	Spidr	scaffolding protein involved in DNA repair
11.08	10.13	1.93	Slc23a2	solute carrier family 23 (nucleobase transporters), member 2
9.95	8.99	1.93	Cs	citrate synthase
6.9	5.96	1.92	Nkx6-2	NK6 homeobox 2
5.69	4.75	1.92	Ctsll3	cathepsin L-like 3
9.92	8.98	1.92	Yeats4	YEATS domain containing 4
12.43	11.5	1.92	Ctnnbl1	catenin, beta like 1
5.51	4.57	1.92	Vmn1r32	vomeronasal 1 receptor 32
5.9	4.96	1.92	Scmh1	sex comb on midleg homolog 1
12.55	11.61	1.92	Sec11a	SEC11 homolog A, signal peptidase complex subunit
10.57	9.63	1.92	Gm1673	predicted gene 1673
7.38	6.44	1.92	Gm8539	PREDICTED: predicted gene 8539 (Gm8539), mRNA.
6.21	5.27	1.92	Creb3l1	cAMP responsive element binding protein 3-like 1
8.08	7.14	1.92	Ldlr	low density lipoprotein receptor
8.07	7.13	1.92	Pdgfc	platelet-derived growth factor, C polypeptide
9.73	8.79	1.92	Abhd11	abhydrolase domain containing 11
6.84	5.9	1.92	Lce1g	late cornified envelope 1G
5.73	4.78	1.92	1700084M14Rik	RIKEN cDNA 1700084M14 gene [Source:MGI Symbol;Acc:MGI:1920737]; RIKEN cDNA 1700084M14 gene
5.27	4.33	1.92	Efhd1	EF hand domain containing 1
5.37	4.42	1.92	Hspbap1	Hspb associated protein 1
9.23	8.29	1.92	Tdrkh	tudor and KH domain containing protein
4.89	3.94	1.92	Gm813	predicted gene 813
9.53	8.6	1.91	Erh	enhancer of rudimentary homolog (Drosophila)
7.6	6.67	1.91	Pank4	pantothenate kinase 4
8.51	7.58	1.91	Cdk18	cyclin-dependent kinase 18
5.78	4.85	1.91	Smg8	smg-8 homolog, nonsense mediated mRNA decay factor (C. elegans)
10.72	9.79	1.91	Slc44a1	solute carrier family 44, member 1
7.72	6.79	1.91	Tamm41	TAM41, mitochondrial translocator assembly and maintenance protein, homolog (S. cerevisiae)
9.34	8.41	1.91	Rapgef6	Rap guanine nucleotide exchange factor (GEF) 6
10.09	9.16	1.91	Coq10b	coenzyme Q10 homolog B (S. cerevisiae)
10.25	9.32	1.91	Atg5	autophagy related 5
8.11	7.18	1.91	Slc39a13	solute carrier family 39 (metal ion transporter), member 13
7.67	6.74	1.91	Ncoa2	nuclear receptor coactivator 2
6.68	5.75	1.91	Stmnd1	stathmin domain containing 1
7.86	6.93	1.91	Cacna1d	calcium channel, voltage-dependent, L type, alpha 1D subunit
4.62	3.69	1.91	Nlrp4g	NLR family, pyrin domain containing 4G
8.39	7.46	1.91	Robo1	roundabout homolog 1 (Drosophila)
7.98	7.05	1.91	Dhdds	dehydrodolichyl diphosphate synthase
8.03	7.1	1.91	Suv39h1	suppressor of variegation 3-9 homolog 1 (Drosophila)
4.94	4	1.91	D830030K20Rik	RIKEN cDNA D830030K20 gene
9.12	8.18	1.91	Gm10130	predicted gene 10130 [Source:MGI Symbol;Acc:MGI:3642547]
7.98	7.04	1.91	Adat2	adenosine deaminase, tRNA-specific 2
13.48	12.54	1.91	Clta	clathrin, light polypeptide (Lca)
9.55	8.61	1.91	Igflr1; U2af1l4	IGF-like family receptor 1; U2 small nuclear RNA auxiliary factor 1-like 4
6.77	5.83	1.91	Saa3	serum amyloid A 3
9.85	8.91	1.91	Tmem50b	transmembrane protein 50B
6.02	5.09	1.91	Tgif2lx2; Tgif2lx1	TGFB-induced factor homeobox 2-like, X-linked 2; TGFB-induced factor homeobox 2-like, X-linked 1
8.2	7.28	1.9	Mrps34	mitochondrial ribosomal protein S34
5.34	4.41	1.9	C87436	expressed sequence C87436
7.79	6.87	1.9	Acadvl	acyl-Coenzyme A dehydrogenase, very long chain
9.77	8.84	1.9	Rffl	ring finger and FYVE like domain containing protein
14.11	13.19	1.9	Mapk3	mitogen-activated protein kinase 3
7.9	6.98	1.9	Prss12	protease, serine 12 neurotrypsin (motopsin)
5.83	4.9	1.9	3110079O15Rik	RIKEN cDNA 3110079O15 gene
6.72	5.79	1.9	Ngly1	N-glycanase 1
11.34	10.41	1.9	Psph	phosphoserine phosphatase
10	9.07	1.9	Sptbn2	spectrin beta, non-erythrocytic 2
6.59	5.66	1.9	Spata21	spermatogenesis associated 21
7.2	6.28	1.9	Rab15	RAB15, member RAS oncogene family
9.11	8.19	1.9	Ckb	creatine kinase, brain
10.38	9.46	1.9	Mrpl21	mitochondrial ribosomal protein L21
5.05	4.13	1.9	Fam110a	family with sequence similarity 110, member A
7.98	7.06	1.9	Lrig2	leucine-rich repeats and immunoglobulin-like domains 2
14.54	13.62	1.9	Tmem176b	transmembrane protein 176B
8.84	7.91	1.9	Ppih	peptidyl prolyl isomerase H
8.5	7.57	1.9	Lpcat4	lysophosphatidylcholine acyltransferase 4
11.13	10.21	1.9	Atp6v0b	ATPase, H+ transporting, lysosomal V0 subunit B
13.32	12.4	1.9	Gpr37	G protein-coupled receptor 37
6.09	5.16	1.9	Gm21936	predicted gene, 21936
9.16	8.23	1.9	Rhog	ras homolog gene family, member G
9.02	8.1	1.9	Fggy	FGGY carbohydrate kinase domain containing
14.46	13.53	1.9	Uchl1	ubiquitin carboxy-terminal hydrolase L1
7.36	6.43	1.9	Sppl2b	signal peptide peptidase like 2B
7.84	6.91	1.9	Tmem67	transmembrane protein 67
7.48	6.55	1.9	Utp18	UTP18, small subunit (SSU) processome component, homolog (yeast)
9.43	8.52	1.89	Os9	amplified in osteosarcoma
10.59	9.68	1.89	Trappc1	trafficking protein particle complex 1
5.57	4.66	1.89	Hormad2	HORMA domain containing 2
7.52	6.61	1.89	Polr2d	polymerase (RNA) II (DNA directed) polypeptide D
9	8.09	1.89	Lyrm2	LYR motif containing 2
5.14	4.23	1.89	Vmn1r209	vomeronasal 1 receptor 209
11.37	10.45	1.89	Cetn4	centrin 4
7.65	6.74	1.89	Fblim1	filamin binding LIM protein 1
13.38	12.46	1.89	Enpp4	ectonucleotide pyrophosphatase/phosphodiesterase 4
4.53	3.61	1.89	Xrcc2	X-ray repair complementing defective repair in Chinese hamster cells 2
12.34	11.42	1.89	Phlpp1	PH domain and leucine rich repeat protein phosphatase 1
8.49	7.57	1.89	Itih3	inter-alpha trypsin inhibitor, heavy chain 3
7.48	6.56	1.89	Zfp947	zinc finger protein 947
11.94	11.02	1.89	Xbp1	X-box binding protein 1
7.05	6.13	1.89	Gm1966	predicted gene 1966
5.53	4.61	1.89	1700067K01Rik	RIKEN cDNA 1700067K01 gene
11.7	10.78	1.89	Amz2	archaelysin family metallopeptidase 2
10.5	9.58	1.89	Bdnf	brain derived neurotrophic factor
8.38	7.46	1.89	Prkg1	protein kinase, cGMP-dependent, type I
10.53	9.61	1.89	Rab11fip3	RAB11 family interacting protein 3 (class II)
5.15	4.25	1.88	Rhbdf1	rhomboid family 1 (Drosophila)
5.19	4.28	1.88	Pgbd1	piggyBac transposable element derived 1
8.55	7.64	1.88	Tlr13	toll-like receptor 13
9.85	8.94	1.88	Rhbg; Tsacc	Rhesus blood group-associated B glycoprotein; TSSK6 activating co-chaperone
6.51	5.6	1.88	Plekho2	pleckstrin homology domain containing, family O member 2
7.46	6.55	1.88	Ankrd44	ankyrin repeat domain 44
6.43	5.52	1.88	Zbed4	zinc finger, BED type containing 4
8.44	7.53	1.88	Vcpkmt	valosin containing protein lysine (K) methyltransferase
7.09	6.19	1.88	Zzef1	zinc finger, ZZ-type with EF hand domain 1
7.19	6.28	1.88	Uhrf1	ubiquitin-like, containing PHD and RING finger domains, 1
11.04	10.13	1.88	Oscp1	organic solute carrier partner 1
9.02	8.11	1.88	Commd5	COMM domain containing 5
9.86	8.94	1.88	Tubg2	tubulin, gamma 2
8.7	7.79	1.88	Gldn	gliomedin
6.98	6.07	1.88	Mrpl35	mitochondrial ribosomal protein L35
5.66	4.74	1.88	Tecpr1	tectonin beta-propeller repeat containing 1
7.26	6.35	1.88	Zbtb2	zinc finger and BTB domain containing 2
8.08	7.17	1.88	Atp5s	ATP synthase, H+ transporting, mitochondrial F0 complex, subunit S
9.53	8.62	1.88	Plpp1	phospholipid phosphatase 1
6.75	5.84	1.88	Wdr44	WD repeat domain 44
5.48	4.57	1.88	Troap	trophinin associated protein
9.87	8.95	1.88	Ivns1abp	influenza virus NS1A binding protein
6.46	5.54	1.88	AB124611	cDNA sequence AB124611
9.23	8.31	1.88	Agpat4	1-acylglycerol-3-phosphate O-acyltransferase 4 (lysophosphatidic acid acyltransferase, delta)
8.81	7.89	1.88	Hdac1	histone deacetylase 1
5.26	4.36	1.87	4932443I19Rik	RIKEN cDNA 4932443I19 gene
5.42	4.52	1.87	Olfr1298	olfactory receptor 1298
5.65	4.75	1.87	Wdr20rt	WD repeat domain 20, retrogene
10.5	9.6	1.87	Avl9	AVL9 homolog (S. cerevisiase)
5.84	4.94	1.87	Serpina10	serine (or cysteine) peptidase inhibitor, clade A (alpha-1 antiproteinase, antitrypsin), member 10
14.04	13.13	1.87	Lrrn1	leucine rich repeat protein 1, neuronal
9.1	8.2	1.87	Adgrd1	adhesion G protein-coupled receptor D1
6.29	5.39	1.87	Ddx43	DEAD (Asp-Glu-Ala-Asp) box polypeptide 43
5.74	4.84	1.87	Pfkfb1	6-phosphofructo-2-kinase/fructose-2,6-biphosphatase 1
6.35	5.45	1.87	Spata31d1a	spermatogenesis associated 31 subfamily D, member 1A
5.44	4.54	1.87	H60b; Raet1a; Raet1b; Raet1c; Raet1d; Raet1e	histocompatibility 60b; retinoic acid early transcript 1, alpha; retinoic acid early transcript beta; retinoic acid early transcript gamma; retinoic acid early transcript delta; retinoic acid early transcript 1E
9.49	8.59	1.87	Nudt9	nudix (nucleoside diphosphate linked moiety X)-type motif 9
8.97	8.07	1.87	Eif2s1	eukaryotic translation initiation factor 2, subunit 1 alpha
4.75	3.85	1.87	Gm20777	predicted gene, 20777 [Source:MGI Symbol;Acc:MGI:5434133]; predicted gene, 20777
6.9	5.99	1.87	Xpo4	exportin 4
8.26	7.36	1.87	Psmd11	proteasome (prosome, macropain) 26S subunit, non-ATPase, 11
12.65	11.75	1.87	Asna1	arsA arsenite transporter, ATP-binding, homolog 1 (bacterial)
6.77	5.87	1.87	Camk1d	calcium/calmodulin-dependent protein kinase ID
6.13	5.23	1.87	Mlycd	malonyl-CoA decarboxylase
5.8	4.9	1.87	Wdr93	WD repeat domain 93
5.12	4.22	1.87	Spaca1	sperm acrosome associated 1
6.82	5.92	1.87	Haao	3-hydroxyanthranilate 3,4-dioxygenase
10.09	9.18	1.87	Timm10	translocase of inner mitochondrial membrane 10
11.47	10.57	1.87	Ucp2	uncoupling protein 2 (mitochondrial, proton carrier)
10.26	9.36	1.87	Ndufaf7	NADH dehydrogenase (ubiquinone) 1 alpha subcomplex assembly factor 7
6.91	6.01	1.87	Dhdh	dihydrodiol dehydrogenase (dimeric)
8.37	7.47	1.87	Farp2	FERM, RhoGEF and pleckstrin domain protein 2
5.48	4.57	1.87	Olfr1467	olfactory receptor 1467
8.98	8.07	1.87	Rgs10	regulator of G-protein signalling 10
9.17	8.26	1.87	D2Wsu81e	DNA segment, Chr 2, Wayne State University 81, expressed
8.37	7.46	1.87	Exosc7	exosome component 7
4.59	3.7	1.86	Htr7	5-hydroxytryptamine (serotonin) receptor 7
9.2	8.31	1.86	Ints9	integrator complex subunit 9
8.75	7.86	1.86	Tmem62	transmembrane protein 62
12.6	11.71	1.86	Rab3c	RAB3C, member RAS oncogene family
4.69	3.79	1.86	Eml2; Mir330	echinoderm microtubule associated protein like 2; microRNA 330
6.01	5.12	1.86	Olfr961	olfactory receptor 961
7.97	7.08	1.86	Hamp2	hepcidin antimicrobial peptide 2
9.22	8.32	1.86	Col9a3	collagen, type IX, alpha 3
8.14	7.25	1.86	Slfn9	schlafen 9
15.44	14.54	1.86	Prdx5	peroxiredoxin 5
14.65	13.75	1.86	Prdx6	peroxiredoxin 6
5.86	4.96	1.86	Olfr681	olfactory receptor 681
5.97	5.08	1.86	2410016O06Rik	RIKEN cDNA 2410016O06 gene
9.64	8.75	1.86	Lrrcc1	leucine rich repeat and coiled-coil domain containing 1
10.34	9.44	1.86	Psmc4	proteasome (prosome, macropain) 26S subunit, ATPase, 4
9.62	8.73	1.86	Exoc7	exocyst complex component 7
4.67	3.77	1.86	Ecscr	endothelial cell surface expressed chemotaxis and apoptosis regulator
5.83	4.93	1.86	Gm9996	predicted gene 9996 [Source:MGI Symbol;Acc:MGI:3642549]
7.01	6.12	1.86	Tubb6	tubulin, beta 6 class V
6.66	5.77	1.86	Adi1	acireductone dioxygenase 1
9.31	8.41	1.86	Ppp1r21	protein phosphatase 1, regulatory subunit 21
10.25	9.35	1.86	Msh6	mutS homolog 6 (E. coli)
8.41	7.53	1.85	Gm14444	predicted gene 14444 [Source:MGI Symbol;Acc:MGI:3652325]
8.41	7.53	1.85	Gm14406	predicted gene 14406 [Source:MGI Symbol;Acc:MGI:3649838]; predicted gene 14406
13.19	12.3	1.85	Arl6ip5	ADP-ribosylation factor-like 6 interacting protein 5
8.62	7.74	1.85	Scaf11	SR-related CTD-associated factor 11
4.9	4.02	1.85	Ccdc113	coiled-coil domain containing 113
8.72	7.84	1.85	Mrpl15	mitochondrial ribosomal protein L15
6.05	5.17	1.85	Vmn1r31	vomeronasal 1 receptor 31
4.79	3.91	1.85	Igtp	interferon gamma induced GTPase
9.52	8.63	1.85	Gm6498	glyceraldehyde-3-phosphate dehydrogenase pseudogene
9	8.11	1.85	Dmwd	dystrophia myotonica-containing WD repeat motif
7.82	6.93	1.85	Adrbk1	adrenergic receptor kinase, beta 1
11.49	10.6	1.85	Arpc4	actin related protein 2/3 complex, subunit 4
10.22	9.34	1.85	Idh3a	isocitrate dehydrogenase 3 (NAD+) alpha
6.52	5.63	1.85	Arhgap9	Rho GTPase activating protein 9
7.02	6.13	1.85	Hsd17b4	hydroxysteroid (17-beta) dehydrogenase 4
7.28	6.39	1.85	Taldo1	transaldolase 1
6.92	6.03	1.85	Coro2a	coronin, actin binding protein 2A
10.2	9.31	1.85	Uap1l1	UDP-N-acteylglucosamine pyrophosphorylase 1-like 1
5.09	4.2	1.85	Lrrc10b	leucine rich repeat containing 10B
7.47	6.58	1.85	Paqr3	progestin and adipoQ receptor family member III
6.54	5.65	1.85	Ropn1	ropporin, rhophilin associated protein 1
8.53	7.63	1.85	Ifit3	interferon-induced protein with tetratricopeptide repeats 3
14.14	13.25	1.85	Ergic3	ERGIC and golgi 3
7.61	6.73	1.84	Slc33a1	solute carrier family 33 (acetyl-CoA transporter), member 1
6.45	5.57	1.84	Nek10	NIMA (never in mitosis gene a)- related kinase 10
6.7	5.83	1.84	Atg16l1	autophagy related 16-like 1 (S. cerevisiae)
10.13	9.26	1.84	Abhd6	abhydrolase domain containing 6
13.08	12.21	1.84	G530012D18Rik	RIKEN cDNA G530012D1 gene [Source:MGI Symbol;Acc:MGI:3642025]
8.61	7.73	1.84	Cldn20	claudin 20
5.65	4.77	1.84	Olfr290	olfactory receptor 290
5.29	4.41	1.84	Olfr749	olfactory receptor 749
8.03	7.15	1.84	Cd302	CD302 antigen
6.51	5.63	1.84	Frmd6	FERM domain containing 6
5.57	4.69	1.84	8030462N17Rik	RIKEN cDNA 8030462N17 gene
9.23	8.35	1.84	Pros1	protein S (alpha)
12.03	11.16	1.84	1700088E04Rik	RIKEN cDNA 1700088E04 gene
5.82	4.94	1.84	Fbxo43	F-box protein 43
9.68	8.8	1.84	Cml1	camello-like 1
13.28	12.4	1.84	Banf1	barrier to autointegration factor 1
4.63	3.75	1.84	E030025P04Rik	RIKEN cDNA E030025P04 gene
4.84	3.96	1.84	4930432M17Rik	RIKEN cDNA 4930432M17 gene
7.07	6.19	1.84	Padi2	peptidyl arginine deiminase, type II
8.5	7.62	1.84	Lysmd2	LysM, putative peptidoglycan-binding, domain containing 2
10.34	9.46	1.84	Ppwd1	peptidylprolyl isomerase domain and WD repeat containing 1
6.93	6.05	1.84	4930404H24Rik	RIKEN cDNA 4930404H24 gene [Source:MGI Symbol;Acc:MGI:1925401]
13.23	12.35	1.84	Baalc	brain and acute leukemia, cytoplasmic
4.67	3.79	1.84	Vmn1r220	vomeronasal 1 receptor 220
4.87	3.99	1.84	Gemin8	gem (nuclear organelle) associated protein 8
12.49	11.61	1.84	Kcmf1	potassium channel modulatory factor 1
7.72	6.84	1.84	Syt7	synaptotagmin VII
7.32	6.44	1.84	Katnal2	katanin p60 subunit A-like 2
8.14	7.26	1.84	Vgll3	vestigial like 3 (Drosophila)
5.06	4.17	1.84	Gm8257	predicted pseudogene 8257 [Source:MGI Symbol;Acc:MGI:3644430]
10.62	9.73	1.84	Nol7	nucleolar protein 7
11.31	10.42	1.84	Agpat5	1-acylglycerol-3-phosphate O-acyltransferase 5 (lysophosphatidic acid acyltransferase, epsilon)
10.96	10.08	1.84	Man2b1	mannosidase 2, alpha B1
7.28	6.39	1.84	Pex12	peroxisomal biogenesis factor 12
6.31	5.43	1.84	Focad	focadhesin
7.51	6.62	1.84	Neu2	neuraminidase 2
5.84	4.96	1.84	Il6ra	interleukin 6 receptor, alpha
15.19	14.31	1.84	Cspg5	chondroitin sulfate proteoglycan 5
5.77	4.91	1.83	Spata17	spermatogenesis associated 17
7.27	6.4	1.83	Etnppl	ethanolamine phosphate phospholyase
8.86	7.99	1.83	Zfp85	zinc finger protein 85
6.72	5.85	1.83	Nat2	N-acetyltransferase 2 (arylamine N-acetyltransferase)
5.97	5.1	1.83	Mei1	meiosis defective 1
5.34	4.47	1.83	Ect2l	epithelial cell transforming sequence 2 oncogene-like
10.76	9.89	1.83	Scarb2	scavenger receptor class B, member 2
12.08	11.21	1.83	Asah1	N-acylsphingosine amidohydrolase 1
6.95	6.08	1.83	Rac3	RAS-related C3 botulinum substrate 3
8.99	8.12	1.83	Il1rap	interleukin 1 receptor accessory protein
4.3	3.43	1.83	Olfr503	olfactory receptor 503
10.38	9.51	1.83	Tgfb1	transforming growth factor, beta 1
8.99	8.12	1.83	Gdpd2	glycerophosphodiester phosphodiesterase domain containing 2
6.14	5.27	1.83	BC021767	cingulin pseudogene
6.77	5.9	1.83	E2f8	E2F transcription factor 8
7.26	6.39	1.83	Plcd1	phospholipase C, delta 1
5.12	4.25	1.83	4932411N23Rik	RIKEN cDNA 4932411N23 gene
6.21	5.34	1.83	Stk35	serine/threonine kinase 35
6.45	5.58	1.83	Myoz1	myozenin 1
5.26	4.39	1.83	Acsf3	acyl-CoA synthetase family member 3
7.27	6.39	1.83	Mau2	MAU2 chromatid cohesion factor homolog (C. elegans)
9.09	8.22	1.83	Wdr1	WD repeat domain 1
9.07	8.19	1.83	Gramd3	GRAM domain containing 3
6.67	5.8	1.83	Ube3b	ubiquitin protein ligase E3B
14.98	14.11	1.83	Gm15446	predicted gene 15446
6.64	5.76	1.83	Adamtsl3	ADAMTS-like 3
10.34	9.47	1.83	Ube2a	ubiquitin-conjugating enzyme E2A
6.38	5.51	1.83	Cd274	CD274 antigen
7.08	6.2	1.83	Ttc32	tetratricopeptide repeat domain 32
5.85	4.97	1.83	Lrrc52	leucine rich repeat containing 52
11.39	10.51	1.83	Slain2	SLAIN motif family, member 2
7.87	6.99	1.83	Trappc8	trafficking protein particle complex 8
9.92	9.05	1.83	Caly	calcyon neuron-specific vesicular protein
5.45	4.58	1.83	Hck	hemopoietic cell kinase
5.33	4.45	1.83	Gm2933	predicted gene 2933
17.68	16.8	1.83	Apod	apolipoprotein D
8.18	7.32	1.82	Zfp180	zinc finger protein 180
13.21	12.35	1.82	Mien1	migration and invasion enhancer 1
4.8	3.94	1.82	Ifi27l2a	interferon, alpha-inducible protein 27 like 2A
6.78	5.92	1.82	Otos	otospiralin
8.43	7.57	1.82	Tyro3	TYRO3 protein tyrosine kinase 3
13.03	12.17	1.82	Mrpl33	mitochondrial ribosomal protein L33
5.2	4.34	1.82	Lnp	limb and neural patterns
9.88	9.02	1.82	Cnot6l	CCR4-NOT transcription complex, subunit 6-like
11.61	10.75	1.82	Sptlc2	serine palmitoyltransferase, long chain base subunit 2
4.41	3.55	1.82	Vmn1r47	vomeronasal 1 receptor 47
9.51	8.65	1.82	Usp3	ubiquitin specific peptidase 3
9.01	8.15	1.82	P2rx6	purinergic receptor P2X, ligand-gated ion channel, 6
8.84	7.98	1.82	Mynn	myoneurin
[truncated: 20,207 more rows]
